# Supplementary material for: Network-based prediction of drug combinations
Source: Nat Commun. 2019 Mar 13;10:1197. doi: 10.1038/s41467-019-09186-x (PMC6416394; doi:10.1038/s41467-019-09186-x)
Supplement: Supplementary file 4 — Supplementary Data 2 [file 41467_2019_9186_MOESM4_ESM.xlsx]

## Sheet: Drug-target_Network
DrugID (DrugBank ID)	Drug_Target (Gene Eentrez IDs)
DB00114	3067
DB00117	3067
DB00142	27165
DB01839	2162
DB02340	2162
DB00125	4843
DB00155	4843
DB01110	4843
DB01234	4843
DB01686	4843
DB01835	4843
DB01997	4843
DB02044	4843
DB02207	4843
DB02234	4843
DB02462	4843
DB02533	4843
DB02539	4843
DB02644	4843
DB02692	4843
DB03014	4843
DB03100	4843
DB03144	4843
DB03271	4843
DB03449	4843
DB03953	4843
DB04400	4843
DB04534	4843
DB06879	4843
DB06916	4843
DB07002	4843
DB07003	4843
DB07007	4843
DB07008	4843
DB07011	4843
DB07029	4843
DB07306	4843
DB07318	4843
DB07388	4843
DB07389	4843
DB07405	4843
DB08214	4843
DB08750	4843
DB08814	4843
DB00157	3294
DB00114	5836
DB00131	5836
DB01696	5836
DB02089	5836
DB02320	5836
DB02379	5836
DB03288	5836
DB03744	5836
DB04522	5836
DB07315	5836
DB07395	5836
DB07396	5836
DB07968	5836
DB00157	23530
DB01763	23530
DB03461	23530
DB00157	128
DB01907	128
DB03704	128
DB04153	128
DB00116	275
DB00157	275
DB04789	275
DB00157	3419
DB00568	8911
DB00617	8911
DB00661	8911
DB00909	8911
DB01388	8911
DB04841	8911
DB00201	134
DB00277	134
DB00640	134
DB00651	134
DB00806	134
DB00996	134
DB01223	134
DB01303	134
DB01412	134
DB04932	134
DB00171	25
DB00619	25
DB01254	25
DB03878	25
DB04868	25
DB07831	25
DB08043	25
DB08231	25
DB08339	25
DB08350	25
DB08583	25
DB00043	2205
DB00895	2205
DB02944	2205
DB00055	2157
DB00100	2157
DB00154	5742
DB00159	5742
DB00244	5742
DB00316	5742
DB00328	5742
DB00350	5742
DB00461	5742
DB00465	5742
DB00469	5742
DB00500	5742
DB00554	5742
DB00573	5742
DB00586	5742
DB00605	5742
DB00711	5742
DB00712	5742
DB00749	5742
DB00784	5742
DB00788	5742
DB00795	5742
DB00812	5742
DB00814	5742
DB00821	5742
DB00861	5742
DB00870	5742
DB00936	5742
DB00939	5742
DB00945	5742
DB00963	5742
DB00991	5742
DB01009	5742
DB01014	5742
DB01050	5742
DB01283	5742
DB01294	5742
DB01397	5742
DB01398	5742
DB01399	5742
DB01401	5742
DB01419	5742
DB01435	5742
DB01600	5742
DB01837	5742
DB01892	5742
DB02047	5742
DB02110	5742
DB02198	5742
DB02266	5742
DB02379	5742
DB02687	5742
DB02709	5742
DB02773	5742
DB02944	5742
DB03014	5742
DB03667	5742
DB03752	5742
DB03753	5742
DB03783	5742
DB04552	5742
DB04557	5742
DB04817	5742
DB06725	5742
DB06802	5742
DB07981	5742
DB07983	5742
DB07984	5742
DB08814	5742
DB00171	157
DB00246	1812
DB00248	1812
DB00268	1812
DB00334	1812
DB00353	1812
DB00363	1812
DB00372	1812
DB00397	1812
DB00408	1812
DB00413	1812
DB00420	1812
DB00477	1812
DB00502	1812
DB00508	1812
DB00543	1812
DB00589	1812
DB00623	1812
DB00679	1812
DB00714	1812
DB00726	1812
DB00734	1812
DB00777	1812
DB00800	1812
DB00805	1812
DB00850	1812
DB00875	1812
DB00988	1812
DB01038	1812
DB01063	1812
DB01186	1812
DB01200	1812
DB01224	1812
DB01235	1812
DB01238	1812
DB01239	1812
DB01267	1812
DB01287	1812
DB01403	1812
DB01608	1812
DB01614	1812
DB01621	1812
DB01622	1812
DB01623	1812
DB01624	1812
DB05271	1812
DB01099	7298
DB00398	2324
DB01268	2324
DB00384	6338
DB00594	6338
DB00048	1277
DB00309	81027
DB01229	81027
DB01248	81027
DB01394	81027
DB01873	81027
DB03010	81027
DB06772	81027
DB00157	4731
DB00120	10667
DB01268	2321
DB07288	2321
DB00157	1717
DB00162	10901
DB00030	3643
DB00046	3643
DB00047	3643
DB00071	3643
DB01277	3643
DB01306	3643
DB01307	3643
DB01309	3643
DB03909	3643
DB08513	3643
DB00138	1497
DB00398	5894
DB00157	4728
DB00120	2193
DB00055	2153
DB04558	2153
DB00147	8566
DB00165	8566
DB03431	8566
DB03909	8566
DB04770	8566
DB04776	8566
DB00559	1910
DB06268	1910
DB00157	50814
DB00185	1131
DB00193	1131
DB00202	1131
DB00246	1131
DB00280	1131
DB00321	1131
DB00332	1131
DB00334	1131
DB00340	1131
DB00342	1131
DB00363	1131
DB00376	1131
DB00383	1131
DB00387	1131
DB00420	1131
DB00424	1131
DB00434	1131
DB00458	1131
DB00462	1131
DB00496	1131
DB00505	1131
DB00517	1131
DB00540	1131
DB00572	1131
DB00622	1131
DB00715	1131
DB00725	1131
DB00729	1131
DB00747	1131
DB00767	1131
DB00777	1131
DB00785	1131
DB00809	1131
DB00835	1131
DB00934	1131
DB01036	1131
DB01062	1131
DB01069	1131
DB01085	1131
DB01142	1131
DB01151	1131
DB01224	1131
DB01226	1131
DB01231	1131
DB01238	1131
DB01239	1131
DB01337	1131
DB01338	1131
DB01403	1131
DB01409	1131
DB01591	1131
DB01625	1131
DB04843	1131
DB06702	1131
DB06709	1131
DB00119	5313
DB02726	5313
DB04551	5313
DB00001	2147
DB00006	2147
DB00055	2147
DB00100	2147
DB00170	2147
DB00278	2147
DB01123	2147
DB01766	2147
DB01767	2147
DB02193	2147
DB02351	2147
DB02723	2147
DB03136	2147
DB03159	2147
DB03847	2147
DB03865	2147
DB04136	2147
DB04591	2147
DB04697	2147
DB04722	2147
DB04771	2147
DB04772	2147
DB04786	2147
DB04898	2147
DB06695	2147
DB06838	2147
DB06841	2147
DB06845	2147
DB06850	2147
DB06853	2147
DB06854	2147
DB06858	2147
DB06859	2147
DB06861	2147
DB06865	2147
DB06866	2147
DB06868	2147
DB06869	2147
DB06878	2147
DB06911	2147
DB06919	2147
DB06929	2147
DB06936	2147
DB06942	2147
DB06947	2147
DB06996	2147
DB07005	2147
DB07016	2147
DB07027	2147
DB07083	2147
DB07088	2147
DB07091	2147
DB07095	2147
DB07105	2147
DB07120	2147
DB07128	2147
DB07131	2147
DB07133	2147
DB07143	2147
DB07165	2147
DB07190	2147
DB07211	2147
DB07277	2147
DB07278	2147
DB07279	2147
DB07353	2147
DB07366	2147
DB07376	2147
DB07400	2147
DB07440	2147
DB07461	2147
DB07508	2147
DB07515	2147
DB07521	2147
DB07522	2147
DB07527	2147
DB07548	2147
DB07549	2147
DB07550	2147
DB07639	2147
DB07658	2147
DB07659	2147
DB07660	2147
DB07665	2147
DB07718	2147
DB07741	2147
DB07796	2147
DB07809	2147
DB07897	2147
DB07934	2147
DB07944	2147
DB07946	2147
DB08061	2147
DB08062	2147
DB08152	2147
DB08187	2147
DB08254	2147
DB08422	2147
DB08546	2147
DB08624	2147
DB00895	2207
DB00855	210
DB02068	210
DB02239	210
DB02260	210
DB02272	210
DB02878	210
DB04560	210
DB04781	210
DB00157	3283
DB01108	3283
DB01536	3283
DB00145	2743
DB00431	2743
DB00558	4663
DB00157	3284
DB01108	3284
DB00126	5033
DB00139	5033
DB00172	5033
DB01275	5033
DB00470	1268
DB00486	1268
DB06155	1268
DB00177	185
DB00275	185
DB00678	185
DB00796	185
DB00876	185
DB00966	185
DB01029	185
DB01342	185
DB01347	185
DB01349	185
DB00133	6301
DB00297	5731
DB00429	5731
DB00770	5731
DB00905	5731
DB00917	5731
DB01088	5731
DB00157	1737
DB03758	1737
DB03760	1737
DB00073	931
DB00078	931
DB00081	931
DB00155	4842
DB01821	4842
DB01942	4842
DB01997	4842
DB02027	4842
DB02044	4842
DB02077	4842
DB02143	4842
DB02644	4842
DB02692	4842
DB02727	4842
DB02944	4842
DB02991	4842
DB03014	4842
DB03144	4842
DB03147	4842
DB03247	4842
DB03449	4842
DB03461	4842
DB03707	4842
DB03710	4842
DB03892	4842
DB04223	4842
DB08018	4842
DB08019	4842
DB00157	3945
DB01907	3945
DB02401	3945
DB03940	3945
DB00795	38
DB00636	5465
DB01039	5465
DB01241	5465
DB01393	5465
DB01890	5465
DB07215	5465
DB07724	5465
DB08483	5465
DB00121	64087
DB00142	10157
DB00157	10157
DB02338	10157
DB04207	10157
DB00755	190
DB01234	190
DB00052	2690
DB00082	2690
DB00163	284904
DB00993	3251
DB01033	3251
DB01632	3251
DB02212	3251
DB02309	3251
DB03153	3251
DB04356	3251
DB00210	6257
DB00307	6257
DB00459	6257
DB00523	6257
DB00755	6257
DB00799	6257
DB00926	6257
DB01941	6257
DB07080	6257
DB07929	6257
DB08175	6257
DB00114	51380
DB00151	51380
DB00157	4705
DB00148	1152
DB00087	1043
DB00604	3360
DB00904	3360
DB01079	3360
DB01233	3360
DB08810	3360
DB00893	2512
DB02285	2512
DB00117	3034
DB00126	5351
DB00139	5351
DB00119	5315
DB01733	5315
DB02726	5315
DB07628	5315
DB07692	5315
DB07697	5315
DB00157	4725
DB00204	3757
DB00276	3757
DB00308	3757
DB00342	3757
DB00457	3757
DB00489	3757
DB00590	3757
DB00604	3757
DB00637	3757
DB00661	3757
DB00679	3757
DB00908	3757
DB01100	3757
DB01110	3757
DB01118	3757
DB01136	3757
DB01162	3757
DB01182	3757
DB01218	3757
DB06144	3757
DB00762	116447
DB01030	116447
DB00185	1128
DB00202	1128
DB00209	1128
DB00219	1128
DB00245	1128
DB00246	1128
DB00280	1128
DB00321	1128
DB00332	1128
DB00334	1128
DB00340	1128
DB00354	1128
DB00363	1128
DB00366	1128
DB00376	1128
DB00383	1128
DB00387	1128
DB00392	1128
DB00411	1128
DB00420	1128
DB00424	1128
DB00434	1128
DB00458	1128
DB00462	1128
DB00496	1128
DB00505	1128
DB00508	1128
DB00517	1128
DB00540	1128
DB00543	1128
DB00572	1128
DB00622	1128
DB00670	1128
DB00715	1128
DB00725	1128
DB00747	1128
DB00767	1128
DB00771	1128
DB00777	1128
DB00782	1128
DB00785	1128
DB00804	1128
DB00805	1128
DB00809	1128
DB00810	1128
DB00835	1128
DB00875	1128
DB00907	1128
DB00934	1128
DB00940	1128
DB00942	1128
DB00979	1128
DB00986	1128
DB01036	1128
DB01062	1128
DB01069	1128
DB01085	1128
DB01142	1128
DB01148	1128
DB01151	1128
DB01175	1128
DB01224	1128
DB01231	1128
DB01233	1128
DB01238	1128
DB01239	1128
DB01403	1128
DB01409	1128
DB01591	1128
DB01618	1128
DB04365	1128
DB04843	1128
DB06702	1128
DB00157	4726
DB00470	1269
DB00486	1269
DB00157	6307
DB00119	5162
DB00157	5162
DB00157	92483
DB00118	262
DB01917	262
DB03754	262
DB08163	262
DB00114	64902
DB00119	64902
DB00145	64902
DB00160	64902
DB00973	6646
DB01094	6646
DB00113	634
DB02944	634
DB00141	5973
DB00208	64805
DB00374	64805
DB01240	64805
DB06209	64805
DB08816	64805
DB00272	3274
DB00501	3274
DB00585	3274
DB00667	3274
DB00751	3274
DB00863	3274
DB00927	3274
DB00940	3274
DB01142	3274
DB08805	3274
DB08806	3274
DB00987	5423
DB03222	5423
DB07479	5423
DB00173	353
DB01632	353
DB03506	353
DB04272	353
DB00812	5740
DB01240	5740
DB08675	5740
DB00171	19
DB01016	19
DB01599	19
DB00360	7166
DB03271	7166
DB00255	2099
DB00269	2099
DB00286	2099
DB00294	2099
DB00304	2099
DB00367	2099
DB00396	2099
DB00481	2099
DB00539	2099
DB00603	2099
DB00655	2099
DB00675	2099
DB00783	2099
DB00823	2099
DB00882	2099
DB00890	2099
DB00947	2099
DB00957	2099
DB00977	2099
DB01065	2099
DB01108	2099
DB01183	2099
DB01185	2099
DB01196	2099
DB01357	2099
DB01406	2099
DB01431	2099
DB01645	2099
DB02615	2099
DB02715	2099
DB03742	2099
DB03802	2099
DB04471	2099
DB04573	2099
DB04574	2099
DB04575	2099
DB06713	2099
DB06871	2099
DB06898	2099
DB06927	2099
DB07086	2099
DB07087	2099
DB07195	2099
DB07567	2099
DB07638	2099
DB07678	2099
DB07707	2099
DB07708	2099
DB07712	2099
DB07932	2099
DB07933	2099
DB07991	2099
DB08020	2099
DB08047	2099
DB08048	2099
DB08320	2099
DB08398	2099
DB08595	2099
DB08737	2099
DB08773	2099
DB01025	3562
DB00157	1645
DB00936	1645
DB00945	1645
DB03461	1645
DB04674	1645
DB07768	1645
DB07931	1645
DB00157	11112
DB00186	2569
DB00231	2569
DB00349	2569
DB00404	2569
DB00466	2569
DB00475	2569
DB00546	2569
DB00628	2569
DB00683	2569
DB00690	2569
DB00801	2569
DB00829	2569
DB00842	2569
DB00897	2569
DB01068	2569
DB01215	2569
DB01558	2569
DB01559	2569
DB01567	2569
DB01588	2569
DB01589	2569
DB01594	2569
DB01595	2569
DB00358	3039
DB00893	3039
DB02126	3039
DB07427	3039
DB07428	3039
DB07645	3039
DB08077	3039
DB08262	3039
DB08486	3039
DB08632	3039
DB00157	3291
DB00367	367
DB00421	367
DB00499	367
DB00621	367
DB00624	367
DB00665	367
DB00687	367
DB00858	367
DB00984	367
DB01128	367
DB01185	367
DB01395	367
DB01406	367
DB01420	367
DB01481	367
DB01541	367
DB01564	367
DB02266	367
DB02901	367
DB02932	367
DB02998	367
DB04709	367
DB04839	367
DB06710	367
DB06870	367
DB07039	367
DB07286	367
DB07419	367
DB07421	367
DB07422	367
DB07423	367
DB07454	367
DB07717	367
DB07769	367
DB08035	367
DB08087	367
DB08088	367
DB08089	367
DB08461	367
DB08804	367
DB00157	217
DB00536	217
DB00822	217
DB01907	217
DB02115	217
DB04381	217
DB00014	3973
DB00032	3973
DB00044	3973
DB00050	3973
DB00097	3973
DB06719	3973
DB00157	501
DB00165	501
DB00157	4729
DB00126	1621
DB00822	1621
DB00988	1621
DB00171	10939
DB00252	6323
DB00273	6323
DB00909	6323
DB01121	6323
DB01438	6323
DB01595	6323
DB04930	6323
DB00361	203068
DB00541	203068
DB00570	203068
DB01179	203068
DB01394	203068
DB01873	203068
DB03010	203068
DB00210	5916
DB00459	5916
DB00523	5916
DB00755	5916
DB00799	5916
DB00926	5916
DB02258	5916
DB02466	5916
DB02741	5916
DB03279	5916
DB03466	5916
DB07031	5916
DB07294	5916
DB00246	1816
DB00248	1816
DB00268	1816
DB00334	1816
DB00413	1816
DB00589	1816
DB00714	1816
DB00800	1816
DB00988	1816
DB01038	1816
DB01186	1816
DB01200	1816
DB01224	1816
DB01235	1816
DB01238	1816
DB01403	1816
DB01624	1816
DB05271	1816
DB00363	59340
DB00667	59340
DB00398	2322
DB01268	2322
DB00157	4200
DB01677	4200
DB01907	4200
DB03499	4200
DB03589	4200
DB00157	3948
DB00114	9054
DB00151	9054
DB00160	9054
DB00139	7915
DB00157	7915
DB00534	7915
DB00308	3775
DB00908	3775
DB01346	3775
DB00724	51284
DB01611	51284
DB00409	10280
DB00514	10280
DB00652	10280
DB01488	10280
DB03575	10280
DB00152	27010
DB04768	27010
DB00121	3141
DB00157	1727
DB01907	1727
DB03147	1727
DB00157	26227
DB00157	4967
DB00112	7422
DB01017	7422
DB01120	7422
DB01136	7422
DB01270	7422
DB03088	7422
DB03754	7422
DB06779	7422
DB00114	10993
DB00133	10993
DB00035	552
DB00067	552
DB00093	552
DB00872	552
DB02638	552
DB00142	2729
DB00151	2729
DB00290	3980
DB00157	4697
DB04447	4482
DB00148	548596
DB00187	153
DB00195	153
DB00221	153
DB00264	153
DB00335	153
DB00368	153
DB00373	153
DB00397	153
DB00489	153
DB00521	153
DB00571	153
DB00598	153
DB00612	153
DB00668	153
DB00841	153
DB00852	153
DB00866	153
DB00960	153
DB01001	153
DB01064	153
DB01102	153
DB01118	153
DB01136	153
DB01151	153
DB01193	153
DB01203	153
DB01210	153
DB01214	153
DB01288	153
DB01291	153
DB01295	153
DB01297	153
DB01359	153
DB01363	153
DB01407	153
DB01580	153
DB04861	153
DB06262	153
DB08347	153
DB08558	153
DB08807	153
DB08808	153
DB00157	4718
DB01136	4718
DB00157	622
DB00139	6389
DB04141	6389
DB04657	6389
DB04795	6389
DB08689	6389
DB00281	6336
DB00296	6336
DB00297	6336
DB00473	6336
DB00527	6336
DB00645	6336
DB00721	6336
DB00807	6336
DB00892	6336
DB00907	6336
DB00961	6336
DB01002	6336
DB01086	6336
DB01161	6336
DB01173	6336
DB00583	1376
DB01074	1376
DB00142	2746
DB00157	2746
DB00756	2746
DB01907	2746
DB03431	2746
DB04137	2746
DB00114	55163
DB03247	55163
DB03345	55163
DB00203	8654
DB00277	8654
DB00806	8654
DB00820	8654
DB00862	8654
DB00975	8654
DB01972	8654
DB03597	8654
DB04272	8654
DB06267	8654
DB07954	8654
DB08729	8654
DB00157	51478
DB00143	2937
DB00145	2937
DB00151	2937
DB03408	2937
DB03431	2937
DB04395	2937
DB00128	443
DB00142	2058
DB00172	2058
DB02510	2058
DB02684	2058
DB03376	2058
DB00144	949
DB00384	6337
DB00594	6337
DB00157	4722
DB00907	11280
DB00909	11280
DB00157	222
DB00157	3292
DB01536	3292
DB01561	3292
DB01708	3292
DB01907	3292
DB02187	3292
DB02323	3292
DB02901	3292
DB03461	3292
DB00192	6331
DB00252	6331
DB00280	6331
DB00281	6331
DB00379	6331
DB00473	6331
DB00527	6331
DB00532	6331
DB00564	6331
DB00661	6331
DB00680	6331
DB00740	6331
DB00750	6331
DB00754	6331
DB00776	6331
DB00868	6331
DB00907	6331
DB00908	6331
DB00909	6331
DB01035	6331
DB01056	6331
DB01182	6331
DB01195	6331
DB01228	6331
DB01320	6331
DB01346	6331
DB01426	6331
DB01429	6331
DB00123	3735
DB00290	3978
DB00171	8883
DB00007	2798
DB00014	2798
DB00050	2798
DB00106	2798
DB00644	2798
DB00666	2798
DB01406	2798
DB06699	2798
DB06719	2798
DB00149	23395
DB00102	5159
DB00398	5159
DB00619	5159
DB01254	5159
DB01268	5159
DB00210	5915
DB00459	5915
DB00523	5915
DB00799	5915
DB00926	5915
DB02877	5915
DB04942	5915
DB00171	6833
DB00222	6833
DB00672	6833
DB00731	6833
DB00912	6833
DB01016	6833
DB01067	6833
DB01120	6833
DB01124	6833
DB01251	6833
DB01252	6833
DB01289	6833
DB01382	6833
DB00157	2819
DB00204	3776
DB00009	5340
DB00013	5340
DB00015	5340
DB00029	5340
DB00031	5340
DB00086	5340
DB00302	5340
DB00513	5340
DB03709	5340
DB06692	5340
DB00157	4700
DB02196	28
DB03435	28
DB03501	28
DB03772	28
DB04141	28
DB04678	28
DB04679	28
DB04680	28
DB04681	28
DB07341	28
DB07357	28
DB07378	28
DB07633	28
DB00159	5468
DB00197	5468
DB00244	5468
DB00328	5468
DB00412	5468
DB00731	5468
DB00795	5468
DB00912	5468
DB00966	5468
DB01014	5468
DB01067	5468
DB01132	5468
DB01252	5468
DB01393	5468
DB04270	5468
DB04689	5468
DB06908	5468
DB06926	5468
DB07053	5468
DB07111	5468
DB07172	5468
DB07208	5468
DB07209	5468
DB07509	5468
DB07675	5468
DB07723	5468
DB07724	5468
DB07842	5468
DB07863	5468
DB08121	5468
DB08302	5468
DB08402	5468
DB08435	5468
DB08483	5468
DB08560	5468
DB08760	5468
DB00025	2159
DB00036	2159
DB00100	2159
DB00170	2159
DB00569	2159
DB01109	2159
DB01225	2159
DB03847	2159
DB04673	2159
DB06228	2159
DB06920	2159
DB07211	2159
DB07261	2159
DB07277	2159
DB07278	2159
DB07605	2159
DB07629	2159
DB07630	2159
DB07800	2159
DB07804	2159
DB07843	2159
DB07844	2159
DB07847	2159
DB07848	2159
DB07872	2159
DB07875	2159
DB07973	2159
DB07974	2159
DB08143	2159
DB08173	2159
DB08174	2159
DB08426	2159
DB08477	2159
DB08487	2159
DB08488	2159
DB08495	2159
DB08745	2159
DB08746	2159
DB00181	2550
DB00837	2550
DB01080	2550
DB00228	27032
DB00753	27032
DB01028	27032
DB01159	27032
DB01189	27032
DB01236	27032
DB01373	27032
DB00128	440
DB00142	440
DB00171	440
DB00174	440
DB00157	4835
DB00170	4835
DB01065	4835
DB01087	4835
DB02709	4835
DB03147	4835
DB03541	4835
DB04253	4835
DB07339	4835
DB08190	4835
DB08228	4835
DB08744	4835
DB00178	1636
DB00492	1636
DB00519	1636
DB00542	1636
DB00584	1636
DB00616	1636
DB00691	1636
DB00722	1636
DB00790	1636
DB00881	1636
DB01180	1636
DB01197	1636
DB01340	1636
DB01348	1636
DB02032	1636
DB03740	1636
DB00161	7407
DB00157	4694
DB00157	5831
DB00172	5831
DB00157	124
DB00898	124
DB01213	124
DB01907	124
DB02721	124
DB04065	124
DB00150	7453
DB01831	7453
DB04537	7453
DB00606	486
DB00135	8565
DB01766	8565
DB03978	8565
DB07205	8565
DB08371	8565
DB08617	8565
DB00157	4329
DB01094	4547
DB00156	6897
DB00200	6947
DB00009	5054
DB00013	5054
DB00015	5054
DB00029	5054
DB00031	5054
DB00055	5054
DB00197	5054
DB00277	136
DB00640	136
DB00824	136
DB04932	136
DB00648	2230
DB00157	4711
DB00157	8659
DB00157	4716
DB01229	596
DB01248	596
DB01367	596
DB00246	1133
DB00321	1133
DB00334	1133
DB00340	1133
DB00363	1133
DB00376	1133
DB00420	1133
DB00458	1133
DB00496	1133
DB00540	1133
DB00572	1133
DB00622	1133
DB00715	1133
DB00725	1133
DB00747	1133
DB00767	1133
DB00777	1133
DB00785	1133
DB00835	1133
DB00934	1133
DB01036	1133
DB01069	1133
DB01142	1133
DB01151	1133
DB01224	1133
DB01238	1133
DB01239	1133
DB01403	1133
DB01591	1133
DB06702	1133
DB00163	240
DB00179	240
DB00233	240
DB00244	240
DB00471	240
DB00586	240
DB00711	240
DB00744	240
DB00795	240
DB00939	240
DB01014	240
DB01017	240
DB01097	240
DB01892	240
DB03014	240
DB00242	4860
DB00900	4860
DB01667	4860
DB02222	4860
DB02230	4860
DB02377	4860
DB02391	4860
DB02568	4860
DB02796	4860
DB02857	4860
DB03101	4860
DB03551	4860
DB03609	4860
DB03881	4860
DB04076	4860
DB04260	4860
DB04753	4860
DB04754	4860
DB04757	4860
DB00157	7299
DB00548	7299
DB00600	7299
DB01055	7299
DB00114	18
DB00119	18
DB00142	18
DB00160	18
DB00313	18
DB00780	18
DB01080	18
DB01699	18
DB04235	18
DB00131	5564
DB00331	5564
DB00162	5949
DB00163	23541
DB03796	23541
DB00141	2683
DB02696	2683
DB03013	2683
DB03501	2683
DB03685	2683
DB03814	2683
DB00157	3030
DB00171	22978
DB00811	22978
DB00154	5743
DB00159	5743
DB00233	5743
DB00244	5743
DB00316	5743
DB00328	5743
DB00461	5743
DB00465	5743
DB00469	5743
DB00480	5743
DB00482	5743
DB00500	5743
DB00533	5743
DB00554	5743
DB00573	5743
DB00580	5743
DB00586	5743
DB00605	5743
DB00712	5743
DB00749	5743
DB00784	5743
DB00788	5743
DB00795	5743
DB00812	5743
DB00814	5743
DB00821	5743
DB00861	5743
DB00870	5743
DB00936	5743
DB00939	5743
DB00945	5743
DB00963	5743
DB00991	5743
DB01009	5743
DB01014	5743
DB01041	5743
DB01050	5743
DB01283	5743
DB01294	5743
DB01397	5743
DB01398	5743
DB01399	5743
DB01401	5743
DB01404	5743
DB01419	5743
DB01435	5743
DB01600	5743
DB01628	5743
DB02266	5743
DB02709	5743
DB03014	5743
DB03477	5743
DB03866	5743
DB04552	5743
DB04743	5743
DB06725	5743
DB06802	5743
DB00125	4846
DB00155	4846
DB00360	4846
DB01110	4846
DB01686	4846
DB01821	4846
DB01833	4846
DB01997	4846
DB02027	4846
DB02044	4846
DB02048	4846
DB02077	4846
DB02141	4846
DB02207	4846
DB02234	4846
DB02335	4846
DB02589	4846
DB02692	4846
DB02911	4846
DB02979	4846
DB02994	4846
DB03014	4846
DB03065	4846
DB03100	4846
DB03144	4846
DB03305	4846
DB03332	4846
DB03707	4846
DB03910	4846
DB03918	4846
DB03963	4846
DB03974	4846
DB04018	4846
DB04223	4846
DB04534	4846
DB04559	4846
DB07001	4846
DB07244	4846
DB07388	4846
DB08018	4846
DB08019	4846
DB00171	90
DB08597	90
DB00616	4311
DB02062	4311
DB02557	4311
DB02558	4311
DB02597	4311
DB08575	4311
DB08626	4311
DB00232	759
DB00311	759
DB00381	759
DB00423	759
DB00436	759
DB00562	759
DB00606	759
DB00703	759
DB00774	759
DB00819	759
DB00869	759
DB00880	759
DB00909	759
DB00999	759
DB01021	759
DB01031	759
DB01119	759
DB01144	759
DB01194	759
DB01325	759
DB08155	759
DB08156	759
DB08157	759
DB00116	10797
DB00157	10797
DB00131	107
DB00171	107
DB00212	5972
DB01258	5972
DB01844	5972
DB02296	5972
DB02803	5972
DB03024	5972
DB03395	5972
DB03736	5972
DB03968	5972
DB04379	5972
DB04387	5972
DB06899	5972
DB06967	5972
DB07059	5972
DB07113	5972
DB07174	5972
DB07244	5972
DB08099	5972
DB00114	883
DB02142	883
DB02556	883
DB04083	883
DB07950	883
DB00075	916
DB00114	57026
DB00165	57026
DB00407	462
DB00569	462
DB01109	462
DB01225	462
DB02944	462
DB04464	462
DB06271	462
DB06779	462
DB06822	462
DB08813	462
DB00811	55193
DB00400	203068
DB00157	4709
DB00129	383
DB01983	383
DB02381	383
DB02499	383
DB02689	383
DB03144	383
DB03731	383
DB03904	383
DB04197	383
DB04530	383
DB04585	383
DB04648	383
DB00157	223
DB01907	223
DB00217	150
DB00246	150
DB00248	150
DB00268	150
DB00320	150
DB00321	150
DB00334	150
DB00363	150
DB00368	150
DB00370	150
DB00397	150
DB00413	150
DB00449	150
DB00484	150
DB00543	150
DB00575	150
DB00589	150
DB00629	150
DB00633	150
DB00656	150
DB00668	150
DB00692	150
DB00696	150
DB00697	150
DB00714	150
DB00734	150
DB00751	150
DB00797	150
DB00800	150
DB00852	150
DB00865	150
DB00925	150
DB00935	150
DB00964	150
DB00968	150
DB01018	150
DB01049	150
DB01142	150
DB01149	150
DB01186	150
DB01200	150
DB01224	150
DB01238	150
DB01267	150
DB01287	150
DB01363	150
DB01392	150
DB01403	150
DB01472	150
DB01577	150
DB01608	150
DB01624	150
DB04948	150
DB06148	150
DB06262	150
DB06694	150
DB06711	150
DB00216	3350
DB00246	3350
DB00247	3350
DB00248	3350
DB00268	3350
DB00315	3350
DB00321	3350
DB00334	3350
DB00363	3350
DB00413	3350
DB00477	3350
DB00490	3350
DB00540	3350
DB00571	3350
DB00589	3350
DB00656	3350
DB00669	3350
DB00714	3350
DB00726	3350
DB00734	3350
DB00866	3350
DB00904	3350
DB00952	3350
DB00960	3350
DB01049	3350
DB01142	3350
DB01149	3350
DB01186	3350
DB01200	3350
DB01224	3350
DB01238	3350
DB01267	3350
DB01392	3350
DB01614	3350
DB01616	3350
DB01618	3350
DB01621	3350
DB01622	3350
DB05271	3350
DB06684	3350
DB08807	3350
DB08810	3350
DB00114	6472
DB00116	6472
DB00145	6472
DB00035	554
DB00067	554
DB00872	554
DB02638	554
DB00160	16
DB00157	4710
DB00716	5729
DB00157	160287
DB00336	254958
DB01907	254958
DB03147	254958
DB00157	6652
DB01907	6652
DB04478	6652
DB00162	5947
DB00459	5947
DB00308	782
DB00393	782
DB00653	782
DB00661	782
DB01388	782
DB00118	4144
DB00157	4704
DB00129	5009
DB00155	5009
DB02011	5009
DB03519	5009
DB04185	5009
DB00157	374291
DB00171	317
DB03431	317
DB00246	3359
DB00334	3359
DB00363	3359
DB00370	3359
DB00377	3359
DB00604	3359
DB00721	3359
DB00728	3359
DB00757	3359
DB00889	3359
DB00904	3359
DB00969	3359
DB01043	3359
DB01161	3359
DB01199	3359
DB01224	3359
DB01238	3359
DB00157	4717
DB00279	7068
DB00451	7068
DB00509	7068
DB01583	7068
DB02106	7068
DB03176	7068
DB03181	7068
DB03604	7068
DB03788	7068
DB07425	7068
DB08085	7068
DB00114	189
DB00133	189
DB00145	189
DB00160	189
DB02079	189
DB04083	189
DB08060	189
DB00157	3028
DB01907	3028
DB02820	3028
DB00157	56901
DB00115	166785
DB00200	166785
DB00142	8833
DB00232	760
DB00273	760
DB00311	760
DB00436	760
DB00562	760
DB00606	760
DB00695	760
DB00703	760
DB00774	760
DB00819	760
DB00869	760
DB00880	760
DB00909	760
DB00999	760
DB01021	760
DB01031	760
DB01119	760
DB01144	760
DB01194	760
DB01325	760
DB01671	760
DB01748	760
DB01784	760
DB01942	760
DB01964	760
DB02069	760
DB02087	760
DB02220	760
DB02221	760
DB02292	760
DB02429	760
DB02479	760
DB02535	760
DB02602	760
DB02610	760
DB02679	760
DB02861	760
DB02866	760
DB02894	760
DB02986	760
DB03039	760
DB03221	760
DB03262	760
DB03270	760
DB03294	760
DB03333	760
DB03385	760
DB03526	760
DB03594	760
DB03596	760
DB03598	760
DB03674	760
DB03697	760
DB03844	760
DB03877	760
DB03904	760
DB03950	760
DB03975	760
DB04002	760
DB04081	760
DB04089	760
DB04180	760
DB04203	760
DB04371	760
DB04394	760
DB04549	760
DB04600	760
DB04601	760
DB04763	760
DB06891	760
DB06954	760
DB07048	760
DB07050	760
DB07363	760
DB07467	760
DB07476	760
DB07596	760
DB07632	760
DB07710	760
DB07742	760
DB08046	760
DB08083	760
DB08155	760
DB08156	760
DB08157	760
DB08165	760
DB08202	760
DB08301	760
DB08329	760
DB08416	760
DB08418	760
DB08645	760
DB08659	760
DB08765	760
DB08782	760
DB00114	875
DB00118	875
DB00133	875
DB00151	875
DB00165	875
DB03014	875
DB00293	7298
DB00322	7298
DB00432	7298
DB00440	7298
DB00441	7298
DB00544	7298
DB00642	7298
DB00650	7298
DB01101	7298
DB01643	7298
DB03541	7298
DB04530	7298
DB07577	7298
DB08478	7298
DB08479	7298
DB08734	7298
DB00242	6240
DB00441	6240
DB00631	6240
DB01005	6240
DB01073	6240
DB00686	2249
DB00980	4544
DB01065	4544
DB06594	4544
DB00157	10873
DB01907	10873
DB00157	3290
DB02329	3290
DB03461	3290
DB03814	3290
DB04652	3290
DB06992	3290
DB07017	3290
DB07049	3290
DB07056	3290
DB07310	3290
DB07316	3290
DB07619	3290
DB07624	3290
DB07866	3290
DB08277	3290
DB08280	3290
DB08771	3290
DB00157	1719
DB00205	1719
DB00440	1719
DB00563	1719
DB00642	1719
DB01131	1719
DB01157	1719
DB02104	1719
DB02427	1719
DB02559	1719
DB02583	1719
DB02919	1719
DB03060	1719
DB03125	1719
DB03351	1719
DB03461	1719
DB03695	1719
DB03886	1719
DB03987	1719
DB07140	1719
DB07141	1719
DB07142	1719
DB07144	1719
DB08234	1719
DB08406	1719
DB08448	1719
DB08642	1719
DB00114	6470
DB00116	6470
DB00145	6470
DB01055	6470
DB02067	6470
DB02800	6470
DB02824	6470
DB00609	3623
DB00951	3623
DB01907	3623
DB02990	3623
DB04289	3623
DB07090	3623
DB07123	3623
DB07155	3623
DB07178	3623
DB07188	3623
DB07192	3623
DB07222	3623
DB07287	3623
DB08604	3623
DB00036	2155
DB00100	2155
DB00170	2155
DB04590	2155
DB04593	2155
DB04606	2155
DB04758	2155
DB04767	2155
DB07207	2155
DB07247	2155
DB07376	2155
DB08232	2155
DB00157	3293
DB00157	4707
DB00163	266629
DB00200	81693
DB00171	156
DB00217	152
DB00246	152
DB00248	152
DB00268	152
DB00334	152
DB00363	152
DB00368	152
DB00413	152
DB00484	152
[truncated: 13,052 more rows]
