# Supplementary material for: Network-based prediction of drug combinations
Source: Nat Commun. 2019 Mar 13;10:1197. doi: 10.1038/s41467-019-09186-x (PMC6416394; doi:10.1038/s41467-019-09186-x)
Supplement: Supplementary file 6 — Supplementary Data 4 [file 41467_2019_9186_MOESM6_ESM.xlsx]

## Sheet: All adverse DDIs
Interaction_A(DrugBank_ID)	Interaction_B(DrugBank_ID)
DB01183	DB06800
DB01250	DB01109
DB01586	DB01054
DB01212	DB01032
DB01326	DB01032
DB01140	DB01032
DB01014	DB01109
DB01022	DB00755
DB01022	DB01083
DB00821	DB00707
DB06800	DB00704
DB06800	DB06274
DB06196	DB00691
DB06196	DB00722
DB06196	DB01197
DB01039	DB00682
DB01039	DB00973
DB01039	DB01394
DB00630	DB00945
DB01098	DB06589
DB01098	DB00627
DB01098	DB00677
DB01098	DB01241
DB01098	DB04855
DB01098	DB01394
DB01098	DB00758
DB01098	DB08873
DB01098	DB01393
DB01098	DB03880
DB01098	DB01118
DB00615	DB08873
DB01103	DB01087
DB01103	DB01611
DB01103	DB00608
DB01411	DB00582
DB01411	DB01149
DB01411	DB00872
DB01411	DB08873
DB01126	DB00582
DB01126	DB01149
DB01126	DB00872
DB01126	DB08873
DB00637	DB00582
DB00637	DB01149
DB00637	DB00872
DB00637	DB08873
DB00637	DB01128
DB00553	DB00707
DB00493	DB01032
DB00456	DB01032
DB00481	DB00451
DB01273	DB00440
DB01273	DB01059
DB01273	DB00898
DB01273	DB01156
DB00714	DB01100
DB00714	DB00904
DB00714	DB00834
DB00714	DB01233
DB00714	DB00422
DB00714	DB00956
DB00714	DB00889
DB00714	DB01156
DB00714	DB06288
DB00714	DB00969
DB00915	DB00440
DB00915	DB00834
DB00915	DB01233
DB00915	DB00422
DB00915	DB01043
DB00915	DB00986
DB00915	DB00898
DB00915	DB01156
DB00915	DB06288
DB00471	DB00408
DB00471	DB01241
DB01205	DB01198
DB01205	DB00425
DB01205	DB00962
DB01205	DB00402
DB01017	DB00364
DB01017	DB00707
DB01017	DB00485
DB01017	DB01294
DB02659	DB00364
DB02659	DB00398
DB01099	DB00363
DB00380	DB00363
DB00360	DB00862
DB00360	DB00820
DB00360	DB00563
DB00599	DB00831
DB00599	DB00679
DB00599	DB00420
DB00599	DB00433
DB00599	DB01621
DB00599	DB00850
DB00599	DB01083
DB00599	DB00358
DB00599	DB01221
DB00599	DB01119
DB00599	DB00477
DB00599	DB01223
DB00837	DB01083
DB00837	DB00358
DB00849	DB01083
DB00849	DB00358
DB01611	DB00358
DB00342	DB00582
DB00342	DB01149
DB00342	DB00872
DB00342	DB08873
DB00342	DB01128
DB01071	DB00831
DB01071	DB00752
DB01071	DB01623
DB01071	DB00679
DB01071	DB01037
DB01071	DB00734
DB01071	DB01367
DB01071	DB00908
DB01071	DB00420
DB01071	DB00433
DB01071	DB00780
DB01071	DB00850
DB01071	DB00738
DB01071	DB00715
DB01071	DB00334
DB01071	DB01171
DB01071	DB01403
DB01071	DB00333
DB01071	DB08815
DB01071	DB00408
DB01071	DB01247
DB01071	DB00502
DB01071	DB00472
DB01071	DB00898
DB01071	DB00450
DB01071	DB00907
DB01071	DB00363
DB01071	DB00477
DB01071	DB01156
DB01071	DB01238
DB01006	DB00675
DB01006	DB00333
DB00604	DB00582
DB00604	DB00344
DB00604	DB01100
DB00604	DB01115
DB00604	DB01149
DB00604	DB00834
DB00604	DB00677
DB00604	DB00956
DB00604	DB00898
DB00604	DB00872
DB00604	DB08873
DB00604	DB01128
DB00604	DB03880
DB00604	DB00673
DB00604	DB00321
DB00869	DB00311
DB00869	DB01144
DB00869	DB00819
DB01194	DB00582
DB01194	DB01149
DB01194	DB00311
DB01194	DB01144
DB01194	DB00872
DB01194	DB08873
DB01194	DB00819
DB00308	DB01182
DB00308	DB00834
DB00308	DB08868
DB01708	DB00957
DB01708	DB06713
DB01708	DB00823
DB01708	DB00977
DB01708	DB04574
DB01708	DB01395
DB01708	DB00304
DB06698	DB00752
DB06698	DB00871
DB06698	DB01037
DB06698	DB00938
DB06698	DB01001
DB06698	DB01367
DB06698	DB01291
DB06698	DB00780
DB06698	DB00768
DB06698	DB01171
DB06698	DB00455
DB06698	DB00920
DB06698	DB01247
DB06698	DB00332
DB06698	DB05039
DB06698	DB00983
DB06698	DB00588
DB06698	DB01288
DB06698	DB00366
DB06698	DB00434
DB06698	DB01176
DB06698	DB00283
DB06698	DB01114
DB06698	DB00835
DB06698	DB00972
DB06698	DB01274
DB00744	DB00682
DB00744	DB00277
DB00744	DB00571
DB00744	DB01100
DB00744	DB00408
DB00376	DB00273
DB00376	DB01409
DB00376	DB01278
DB00376	DB06148
DB00376	DB01233
DB00376	DB08897
DB01591	DB00582
DB01591	DB00273
DB01591	DB01409
DB01591	DB01278
DB01591	DB00834
DB01591	DB06148
DB01591	DB01233
DB01591	DB01254
DB01591	DB00872
DB01591	DB00559
DB01591	DB00673
DB01591	DB08897
DB00387	DB00273
DB00387	DB01409
DB00387	DB01278
DB00387	DB06148
DB00387	DB01233
DB00387	DB08897
DB04843	DB00273
DB04843	DB01409
DB04843	DB01278
DB04843	DB06148
DB04843	DB01233
DB04843	DB08897
DB01043	DB00909
DB01043	DB00440
DB01043	DB00273
DB01043	DB00703
DB01043	DB01221
DB01043	DB00311
DB01043	DB01144
DB01043	DB00514
DB01043	DB01156
DB01043	DB00819
DB00424	DB00273
DB00424	DB01409
DB00424	DB01278
DB00424	DB06148
DB00424	DB01233
DB00424	DB08897
DB00986	DB00273
DB00986	DB01409
DB00986	DB01278
DB00986	DB06148
DB00986	DB01233
DB00986	DB00502
DB00986	DB00335
DB00986	DB08897
DB01148	DB00273
DB01148	DB01409
DB01148	DB01278
DB01148	DB06148
DB01148	DB01233
DB01148	DB08897
DB00804	DB00273
DB00804	DB01409
DB00804	DB01278
DB00804	DB06148
DB00804	DB01233
DB00804	DB08897
DB00572	DB00273
DB00572	DB01409
DB00572	DB01278
DB00572	DB06148
DB00572	DB01233
DB00572	DB08897
DB01339	DB00661
DB01339	DB00421
DB01339	DB00468
DB01339	DB00908
DB01339	DB01035
DB01339	DB01074
DB01339	DB01054
DB01339	DB00401
DB01339	DB00393
DB01339	DB00622
DB01339	DB00653
DB01339	DB01356
DB01339	DB00270
DB01339	DB00996
DB01339	DB04841
DB01339	DB01023
DB01339	DB01244
DB01339	DB01427
DB01339	DB00381
DB00706	DB00582
DB00706	DB00661
DB00706	DB00862
DB00706	DB00679
DB00706	DB00820
DB00706	DB00908
DB00706	DB01074
DB00706	DB00715
DB00706	DB01054
DB00706	DB00401
DB00706	DB00393
DB00706	DB00622
DB00706	DB01149
DB00706	DB00834
DB00706	DB01403
DB00706	DB00653
DB00706	DB00270
DB00706	DB00996
DB00706	DB00472
DB00706	DB04841
DB00706	DB01023
DB00706	DB01254
DB00706	DB00872
DB00706	DB00907
DB00706	DB01156
DB00706	DB00559
DB00706	DB08873
DB00706	DB01244
DB00706	DB00673
DB00706	DB01427
DB00706	DB00381
DB00728	DB00661
DB00728	DB00421
DB00728	DB00468
DB00728	DB00908
DB00728	DB01035
DB00728	DB01074
DB00728	DB01054
DB00728	DB00401
DB00728	DB00393
DB00728	DB00622
DB00728	DB00653
DB00728	DB01356
DB00728	DB00270
DB00728	DB00996
DB00728	DB04841
DB00728	DB01023
DB00728	DB01244
DB00728	DB01427
DB00728	DB00381
DB01337	DB00661
DB01337	DB00277
DB01337	DB00421
DB01337	DB00468
DB01337	DB00908
DB01337	DB01035
DB01337	DB01074
DB01337	DB01054
DB01337	DB00401
DB01337	DB00393
DB01337	DB00622
DB01337	DB00653
DB01337	DB01356
DB01337	DB00270
DB01337	DB00996
DB01337	DB04841
DB01337	DB01023
DB01337	DB01244
DB01337	DB01427
DB01337	DB00381
DB01337	DB01223
DB01065	DB00401
DB01065	DB00393
DB01065	DB01115
DB01065	DB00270
DB01065	DB01023
DB01065	DB00381
DB00962	DB00425
DB00962	DB01041
DB00962	DB06204
DB00962	DB05271
DB00962	DB00268
DB00962	DB00413
DB00962	DB01173
DB00962	DB00486
DB00962	DB00370
DB00962	DB01403
DB00962	DB00653
DB00962	DB00956
DB00962	DB00450
DB00962	DB00470
DB00962	DB00366
DB00962	DB00921
DB01236	DB00425
DB01236	DB01041
DB01236	DB06204
DB01236	DB05271
DB01236	DB00268
DB01236	DB00413
DB01236	DB01173
DB01236	DB00368
DB01236	DB00486
DB01236	DB00370
DB01236	DB00834
DB01236	DB00422
DB01236	DB01403
DB01236	DB00653
DB01236	DB00956
DB01236	DB00983
DB01236	DB01363
DB01236	DB00450
DB01236	DB00470
DB01236	DB00366
DB01236	DB00988
DB01236	DB00921
DB00747	DB00425
DB00747	DB00273
DB00747	DB01409
DB00747	DB01041
DB00747	DB06204
DB00747	DB05271
DB00747	DB00268
DB00747	DB01278
DB00747	DB00413
DB00747	DB01173
DB00747	DB00486
DB00747	DB00370
DB00747	DB06148
DB00747	DB01233
DB00747	DB01403
DB00747	DB00653
DB00747	DB00956
DB00747	DB00450
DB00747	DB00470
DB00747	DB00366
DB00747	DB00921
DB00747	DB08897
DB00818	DB00425
DB00818	DB01041
DB00818	DB06204
DB00818	DB05271
DB00818	DB00268
DB00818	DB01589
DB00818	DB00413
DB00818	DB01100
DB00818	DB01173
DB00818	DB00486
DB00818	DB00370
DB00818	DB00834
DB00818	DB00683
DB00818	DB01403
DB00818	DB00653
DB00818	DB00956
DB00818	DB00450
DB00818	DB00470
DB00818	DB00366
DB00818	DB00921
DB00818	DB01238
DB00371	DB00425
DB00371	DB01392
DB00371	DB01041
DB00371	DB06204
DB00371	DB05271
DB00371	DB00268
DB00371	DB00413
DB00371	DB01173
DB00371	DB01083
DB00371	DB00486
DB00371	DB00370
DB00371	DB01403
DB00371	DB00358
DB00371	DB00653
DB00371	DB00956
DB00371	DB00450
DB00371	DB00470
DB00371	DB00366
DB00371	DB00921
DB01106	DB00425
DB01106	DB00273
DB01106	DB01409
DB01106	DB01041
DB01106	DB06204
DB01106	DB05271
DB01106	DB00268
DB01106	DB00413
DB01106	DB01173
DB01106	DB00486
DB01106	DB00370
DB01106	DB06148
DB01106	DB01233
DB01106	DB00653
DB01106	DB00956
DB01106	DB00470
DB01106	DB00366
DB01106	DB00921
DB01106	DB08897
DB01202	DB00425
DB01202	DB01041
DB01202	DB06204
DB01202	DB05271
DB01202	DB00268
DB01202	DB00413
DB01202	DB01173
DB01202	DB01083
DB01202	DB00486
DB01202	DB00370
DB01202	DB06148
DB01202	DB01403
DB01202	DB00358
DB01202	DB00653
DB01202	DB00956
DB01202	DB00450
DB01202	DB00470
DB01202	DB00366
DB01202	DB00921
DB01221	DB00425
DB01221	DB01041
DB01221	DB06204
DB01221	DB05271
DB01221	DB00268
DB01221	DB01589
DB01221	DB00413
DB01221	DB01173
DB01221	DB00486
DB01221	DB00370
DB01221	DB00834
DB01221	DB01403
DB01221	DB00653
DB01221	DB00956
DB01221	DB00450
DB01221	DB00470
DB01221	DB00366
DB01221	DB01254
DB01221	DB00872
DB01221	DB00921
DB00753	DB00425
DB00753	DB01041
DB00753	DB06204
DB00753	DB05271
DB00753	DB00268
DB00753	DB00413
DB00753	DB01173
DB00753	DB00368
DB00753	DB00486
DB00753	DB00370
DB00753	DB00834
DB00753	DB00422
DB00753	DB01403
DB00753	DB00653
DB00753	DB00956
DB00753	DB00983
DB00753	DB01363
DB00753	DB00450
DB00753	DB00470
DB00753	DB00366
DB00753	DB00988
DB00753	DB00921
DB00690	DB00425
DB00690	DB01392
DB00690	DB01041
DB00690	DB06204
DB00690	DB05271
DB00690	DB00268
DB00690	DB00413
DB00690	DB01173
DB00690	DB00334
DB00690	DB00486
DB00690	DB00370
DB00690	DB00834
DB00690	DB01403
DB00690	DB00333
DB00690	DB00653
DB00690	DB00956
DB00690	DB00450
DB00690	DB00470
DB00690	DB00366
DB00690	DB01254
DB00690	DB00872
DB00690	DB00363
DB00690	DB00921
DB00690	DB00559
DB00690	DB00673
DB00402	DB00425
DB00402	DB01041
DB00402	DB06204
DB00402	DB05271
DB00402	DB00268
DB00402	DB00413
DB00402	DB01173
DB00402	DB00486
DB00402	DB00370
DB00402	DB00834
DB00402	DB01403
DB00402	DB00653
DB00402	DB00956
DB00402	DB00450
DB00402	DB00470
DB00402	DB00366
DB00402	DB01254
DB00402	DB00872
DB00402	DB00921
DB00402	DB00559
DB00402	DB00673
DB01081	DB00425
DB01081	DB00273
DB01081	DB01409
DB01081	DB01041
DB01081	DB06204
DB01081	DB05271
DB01081	DB00268
DB01081	DB01278
DB01081	DB00413
DB01081	DB01173
DB01081	DB00486
DB01081	DB00370
DB01081	DB06148
DB01081	DB01233
DB01081	DB01403
DB01081	DB00653
DB01081	DB00956
DB01081	DB00450
DB01081	DB00470
DB01081	DB00366
DB01081	DB00921
DB01081	DB08897
DB01189	DB00425
DB01189	DB01041
DB01189	DB06204
DB01189	DB05271
DB01189	DB00268
DB01189	DB00413
DB01189	DB01173
DB01189	DB00368
DB01189	DB00486
DB01189	DB00370
DB01189	DB00834
DB01189	DB00422
DB01189	DB01403
DB01189	DB00653
DB01189	DB00956
DB01189	DB00983
DB01189	DB01363
DB01189	DB00450
DB01189	DB00470
DB01189	DB00366
DB01189	DB00988
DB01189	DB00921
DB01080	DB00425
DB01080	DB01041
DB01080	DB06204
DB01080	DB05271
DB01080	DB00268
DB01080	DB00413
DB01080	DB00252
DB01080	DB01173
DB01080	DB01083
DB01080	DB00486
DB01080	DB00370
DB01080	DB06148
DB01080	DB01403
DB01080	DB00358
DB01080	DB00653
DB01080	DB00956
DB01080	DB00450
DB01080	DB00470
DB01080	DB00366
DB01080	DB01068
DB01080	DB00921
DB05294	DB01030
DB05294	DB00794
DB05294	DB00252
DB05294	DB01174
DB05294	DB06589
DB05294	DB00834
DB05294	DB01394
DB05294	DB06616
DB05294	DB00559
DB05294	DB08916
DB00897	DB00425
DB00897	DB01392
DB00897	DB00277
DB00897	DB01041
DB00897	DB06204
DB00897	DB05271
DB00897	DB00268
DB00897	DB00413
DB00897	DB00252
DB00897	DB01173
DB00897	DB00334
DB00897	DB00486
DB00897	DB00370
DB00897	DB00834
DB00897	DB01403
DB00897	DB00333
DB00897	DB00653
DB00897	DB00677
DB00897	DB00956
DB00897	DB00450
DB00897	DB00470
DB00897	DB00366
DB00897	DB01254
DB00897	DB00872
DB00897	DB00363
DB00897	DB00921
DB00897	DB00559
DB00897	DB08873
DB00897	DB03880
DB00897	DB00673
DB00897	DB01223
DB00656	DB00285
DB00656	DB00252
DB00656	DB00898
DB00656	DB08873
DB08811	DB00277
DB08811	DB00252
DB08811	DB00334
DB08811	DB00333
DB08811	DB00363
DB08811	DB01223
DB01589	DB00425
DB01589	DB01392
DB01589	DB00277
DB01589	DB01041
DB01589	DB06204
DB01589	DB01037
DB01589	DB05271
DB01589	DB00268
DB01589	DB01069
DB01589	DB00413
DB01589	DB00252
DB01589	DB01173
DB01589	DB00334
DB01589	DB00486
DB01589	DB00370
DB01589	DB01403
DB01589	DB00333
DB01589	DB00653
DB01589	DB00762
DB01589	DB00956
DB01589	DB00450
DB01589	DB00470
DB01589	DB00366
DB01589	DB00363
DB01589	DB01156
DB01589	DB00921
DB01589	DB01223
DB08901	DB00582
DB08901	DB00794
DB08901	DB00252
DB08901	DB01174
DB08901	DB01149
DB08901	DB00872
DB08901	DB00363
DB08901	DB08873
DB00842	DB00425
DB00842	DB01392
DB00842	DB01041
DB00842	DB06204
DB00842	DB05271
DB00842	DB00268
DB00842	DB00413
DB00842	DB00252
DB00842	DB01173
DB00842	DB00334
DB00842	DB00486
DB00842	DB00370
DB00842	DB01403
DB00842	DB00333
DB00842	DB00653
DB00842	DB00956
DB00842	DB00450
DB00842	DB00470
DB00842	DB00366
DB00842	DB00363
DB00842	DB00921
DB01595	DB00425
DB01595	DB01392
DB01595	DB01041
DB01595	DB06204
DB01595	DB05271
DB01595	DB00268
DB01595	DB00413
DB01595	DB00252
DB01595	DB01173
DB01595	DB01083
DB01595	DB00334
DB01595	DB00486
DB01595	DB00370
DB01595	DB01403
DB01595	DB00333
DB01595	DB00358
DB01595	DB00653
DB01595	DB00956
DB01595	DB00450
DB01595	DB00470
DB01595	DB00366
DB01595	DB00363
DB01595	DB00921
DB01110	DB00682
DB01110	DB00252
DB00358	DB00909
DB00358	DB00313
DB00358	DB01030
DB00358	DB00273
DB00358	DB00697
DB00358	DB00468
DB00358	DB00908
DB00358	DB00794
DB00358	DB01087
DB00358	DB01100
DB00358	DB00252
DB00358	DB01174
DB00358	DB00312
DB00358	DB06589
DB00358	DB00834
DB00358	DB00653
DB00358	DB06218
DB00358	DB00956
DB00358	DB00996
DB00358	DB04841
DB00358	DB00949
DB00358	DB04953
DB00358	DB00829
DB00358	DB01254
DB00358	DB00872
DB00358	DB01394
DB00358	DB01068
DB00358	DB00349
DB00358	DB00608
DB00358	DB06616
DB00358	DB00559
DB00358	DB01238
DB00358	DB00673
DB00358	DB08916
DB00358	DB00819
DB00643	DB00252
DB08932	DB00582
DB08932	DB00794
DB08932	DB00252
DB08932	DB01174
DB08932	DB01149
DB08932	DB00834
DB08932	DB01254
DB08932	DB00872
DB08932	DB00559
DB08932	DB08873
DB08932	DB00673
DB01583	DB00252
DB00279	DB00252
DB00451	DB00364
DB00451	DB00252
DB00451	DB01083
DB00451	DB01397
DB01259	DB00582
DB01259	DB01030
DB01259	DB00794
DB01259	DB01100
DB01259	DB00252
DB01259	DB01174
DB01259	DB06589
DB01259	DB01149
DB01259	DB00834
DB01259	DB00956
DB01259	DB01254
DB01259	DB00872
DB01259	DB01394
DB01259	DB06616
DB01259	DB00559
DB01259	DB08873
DB01259	DB01238
DB01259	DB00673
DB01259	DB08916
DB01587	DB00277
DB01587	DB00252
DB01587	DB00334
DB01587	DB00333
DB01587	DB00363
DB01587	DB01223
DB01159	DB00252
DB00801	DB00277
DB00801	DB00252
DB00801	DB00334
DB00801	DB00333
DB00801	DB00363
DB00801	DB01223
DB01544	DB00277
DB01544	DB00252
DB01544	DB00334
DB01544	DB00333
DB01544	DB00363
DB01544	DB01223
DB01567	DB00277
DB01567	DB00252
DB01567	DB00334
DB01567	DB00333
DB01567	DB00363
DB01567	DB01223
DB04953	DB00425
DB04953	DB01041
DB04953	DB06204
DB04953	DB05271
DB04953	DB00268
DB04953	DB00413
DB04953	DB00252
DB04953	DB01173
DB04953	DB01083
DB04953	DB00486
DB04953	DB00370
DB04953	DB00834
DB04953	DB01403
DB04953	DB00653
DB04953	DB00956
DB04953	DB00898
DB04953	DB00450
DB04953	DB00470
DB04953	DB00366
DB04953	DB00921
DB01215	DB00425
DB01215	DB01392
DB01215	DB01041
DB01215	DB06204
DB01215	DB05271
DB01215	DB00268
DB01215	DB00413
DB01215	DB00252
DB01215	DB01173
DB01215	DB00334
DB01215	DB00486
DB01215	DB00370
DB01215	DB01403
DB01215	DB00333
DB01215	DB00653
DB01215	DB00956
DB01215	DB00450
DB01215	DB00470
DB01215	DB00366
DB01215	DB00363
DB01215	DB00921
DB01559	DB00277
DB01559	DB00252
DB01559	DB00334
DB01559	DB00333
DB01559	DB00363
DB01559	DB01223
DB01068	DB00425
DB01068	DB01392
DB01068	DB00277
DB01068	DB01041
DB01068	DB06204
DB01068	DB05271
DB01068	DB00268
DB01068	DB00413
DB01068	DB00252
DB01068	DB01173
DB01068	DB01083
DB01068	DB00334
DB01068	DB00486
DB01068	DB00370
DB01068	DB00834
DB01068	DB01403
DB01068	DB00333
DB01068	DB00653
DB01068	DB00956
DB01068	DB00450
DB01068	DB00470
DB01068	DB00366
DB01068	DB01254
DB01068	DB00872
DB01068	DB00363
DB01068	DB00921
DB01068	DB00559
DB01068	DB00673
DB01068	DB01223
DB01594	DB00277
DB01594	DB00252
DB01594	DB00334
DB01594	DB00333
DB01594	DB00363
DB01594	DB01223
DB00475	DB00425
DB00475	DB01392
DB00475	DB00277
DB00475	DB01041
DB00475	DB06204
DB00475	DB05271
DB00475	DB00268
DB00475	DB00413
DB00475	DB00252
DB00475	DB01173
DB00475	DB00334
DB00475	DB00486
DB00475	DB00370
DB00475	DB00834
DB00475	DB01403
DB00475	DB00333
DB00475	DB00653
DB00475	DB00956
DB00475	DB00450
DB00475	DB00470
DB00475	DB00366
DB00475	DB00822
DB00475	DB01254
DB00475	DB00872
DB00475	DB00363
DB00475	DB00921
DB00475	DB00559
DB00475	DB00673
DB00475	DB01223
DB01327	DB01032
DB01327	DB00252
DB00518	DB00252
DB00518	DB01174
DB00315	DB01624
DB00315	DB00246
DB00315	DB00508
DB00315	DB00831
DB00315	DB01623
DB00315	DB00679
DB00315	DB00391
DB00315	DB06144
DB00315	DB00734
DB00315	DB00409
DB00315	DB01224
DB00315	DB00571
DB00315	DB00420
DB00315	DB00433
DB00315	DB01100
DB00315	DB00850
DB00315	DB01267
DB00315	DB00904
DB00315	DB00334
DB00315	DB01618
DB00315	DB01233
DB00315	DB01403
DB00315	DB00933
DB00315	DB00408
DB00315	DB00502
DB00315	DB04842
DB00315	DB00623
DB00315	DB00875
DB00315	DB06262
DB00315	DB00450
DB00315	DB00363
DB00315	DB01239
DB00315	DB00477
DB00315	DB01038
DB00315	DB00767
DB00315	DB01238
DB00315	DB06288
DB00315	DB01063
DB00315	DB01614
DB00669	DB01624
DB00669	DB00246
DB00669	DB00508
DB00669	DB00831
DB00669	DB01623
DB00669	DB00679
DB00669	DB00391
DB00669	DB06144
DB00669	DB00734
DB00669	DB00409
DB00669	DB01224
DB00669	DB00420
DB00669	DB00433
DB00669	DB01100
DB00669	DB00850
DB00669	DB01267
DB00669	DB00904
DB00669	DB00334
DB00669	DB01618
DB00669	DB01233
DB00669	DB01403
DB00669	DB00933
DB00669	DB00408
DB00669	DB00502
DB00669	DB04842
DB00669	DB00623
DB00669	DB00875
DB00669	DB06262
DB00669	DB00450
DB00669	DB00363
DB00669	DB01239
DB00669	DB00477
DB00669	DB01038
DB00669	DB00767
DB00669	DB01238
DB00669	DB06288
DB00669	DB01063
DB00669	DB01614
DB00953	DB01624
DB00953	DB00246
DB00953	DB00508
DB00953	DB00831
DB00953	DB01623
DB00953	DB00679
DB00953	DB00391
DB00953	DB06144
DB00953	DB00734
DB00953	DB00409
DB00953	DB01224
DB00953	DB00571
DB00953	DB00420
DB00953	DB00433
DB00953	DB01100
DB00953	DB00850
DB00953	DB01267
DB00953	DB00904
DB00953	DB00334
DB00953	DB01618
DB00953	DB01233
DB00953	DB01403
DB00953	DB00933
DB00953	DB00408
DB00953	DB00502
DB00953	DB04842
DB00953	DB00623
DB00953	DB00875
DB00953	DB06262
DB00953	DB00450
DB00953	DB00363
DB00953	DB01239
DB00953	DB00477
DB00953	DB01038
DB00953	DB00767
DB00953	DB01238
DB00953	DB06288
DB00953	DB01063
DB00953	DB01614
DB00952	DB01624
DB00952	DB00246
DB00952	DB00508
DB00952	DB00831
DB00952	DB01623
DB00952	DB00679
DB00952	DB00391
DB00952	DB06144
DB00952	DB00734
DB00952	DB00409
DB00952	DB01224
DB00952	DB00420
DB00952	DB00433
DB00952	DB01100
DB00952	DB00850
DB00952	DB01267
DB00952	DB00904
DB00952	DB00334
DB00952	DB01618
DB00952	DB01233
DB00952	DB01403
DB00952	DB00933
DB00952	DB00408
DB00952	DB00502
DB00952	DB04842
DB00952	DB00623
DB00952	DB00875
DB00952	DB06262
DB00952	DB00450
DB00952	DB00363
DB00952	DB01239
DB00952	DB00477
DB00952	DB01038
DB00952	DB00767
DB00952	DB01238
DB00952	DB06288
DB00952	DB01063
DB00952	DB01614
DB00353	DB01624
DB00353	DB00246
DB00353	DB00582
DB00353	DB00508
DB00353	DB00831
DB00353	DB01623
DB00353	DB00679
DB00353	DB00391
DB00353	DB06144
DB00353	DB00734
DB00353	DB00409
DB00353	DB01224
DB00353	DB00420
DB00353	DB00433
DB00353	DB01100
DB00353	DB00850
DB00353	DB01267
DB00353	DB00904
DB00353	DB00334
DB00353	DB01618
DB00353	DB00834
DB00353	DB01233
DB00353	DB01403
DB00353	DB00933
DB00353	DB00408
DB00353	DB00677
DB00353	DB00502
DB00353	DB04842
DB00353	DB00623
DB00353	DB00875
DB00353	DB00450
DB00353	DB01254
DB00353	DB00872
DB00353	DB00363
DB00353	DB01239
DB00353	DB00477
DB00353	DB01038
DB00353	DB08873
DB00353	DB00767
DB00353	DB03880
DB00353	DB01238
DB00353	DB00673
DB00353	DB06288
DB00353	DB01063
DB00353	DB01614
DB00998	DB01624
DB00998	DB00246
DB00998	DB00508
DB00998	DB00831
DB00998	DB01623
DB00998	DB00679
DB00998	DB00391
DB00998	DB06144
DB00998	DB00734
DB00998	DB00409
DB00998	DB01224
DB00998	DB00420
DB00998	DB00433
DB00998	DB01100
DB00998	DB00850
DB00998	DB01267
DB00998	DB00904
DB00998	DB00334
DB00998	DB01618
DB00998	DB01233
DB00998	DB01403
DB00998	DB00933
DB00998	DB00408
DB00998	DB00502
DB00998	DB04842
DB00998	DB00623
DB00998	DB00875
DB00998	DB06262
DB00998	DB00450
DB00998	DB00363
DB00998	DB01239
DB00998	DB00477
DB00998	DB01038
DB00998	DB00767
DB00998	DB01238
DB00998	DB06288
DB00998	DB01063
DB00998	DB01614
DB01049	DB01624
DB01049	DB00246
DB01049	DB00582
DB01049	DB00508
DB01049	DB00831
DB01049	DB01623
DB01049	DB00679
DB01049	DB00391
DB01049	DB06144
DB01049	DB00734
DB01049	DB00409
DB01049	DB01224
DB01049	DB00420
DB01049	DB00433
DB01049	DB01100
DB01049	DB00850
DB01049	DB01267
DB01049	DB00904
DB01049	DB00334
DB01049	DB01618
DB01049	DB00834
DB01049	DB01233
DB01049	DB01403
DB01049	DB00933
DB01049	DB00408
DB01049	DB00677
DB01049	DB00502
DB01049	DB04842
DB01049	DB00623
DB01049	DB00875
DB01049	DB00450
DB01049	DB01254
DB01049	DB00872
DB01049	DB00363
DB01049	DB01239
DB01049	DB00477
DB01049	DB01038
DB01049	DB08873
DB01049	DB00767
DB01049	DB03880
DB01049	DB01238
DB01049	DB00673
DB01049	DB06288
DB01049	DB01063
DB01049	DB01614
DB00248	DB01624
DB00248	DB00246
DB00248	DB00508
DB00248	DB00831
DB00248	DB01623
DB00248	DB00679
DB00248	DB00391
DB00248	DB06144
DB00248	DB00734
DB00248	DB00409
DB00248	DB01224
DB00248	DB00420
DB00248	DB00433
DB00248	DB01100
DB00248	DB00850
DB00248	DB01267
DB00248	DB00904
DB00248	DB00334
DB00248	DB01618
DB00248	DB01233
DB00248	DB01403
DB00248	DB00933
DB00248	DB00408
DB00248	DB00502
DB00248	DB04842
DB00248	DB00623
DB00248	DB00875
DB00248	DB00450
DB00248	DB00363
DB00248	DB01239
DB00248	DB00477
DB00248	DB01038
DB00248	DB00767
DB00248	DB01238
DB00248	DB06288
DB00248	DB01063
DB00248	DB01614
DB00918	DB01624
DB00918	DB00246
DB00918	DB00582
DB00918	DB00508
DB00918	DB00831
DB00918	DB01623
DB00918	DB00679
DB00918	DB00391
DB00918	DB06144
DB00918	DB00734
DB00918	DB00409
DB00918	DB01224
DB00918	DB00420
DB00918	DB00433
DB00918	DB01100
DB00918	DB00850
DB00918	DB01267
DB00918	DB00904
DB00918	DB00334
DB00918	DB01149
DB00918	DB01618
DB00918	DB01233
DB00918	DB01403
DB00918	DB00933
DB00918	DB00408
DB00918	DB00502
DB00918	DB04842
DB00918	DB00623
DB00918	DB00875
DB00918	DB06262
DB00918	DB00450
DB00918	DB00872
DB00918	DB00363
DB00918	DB01239
DB00918	DB00477
DB00918	DB01038
DB00918	DB08873
DB00918	DB00767
DB00918	DB01238
DB00918	DB06288
DB00918	DB01063
DB00918	DB01614
DB01409	DB01624
DB01409	DB00726
DB01409	DB00831
DB01409	DB00752
DB01409	DB00273
DB01409	DB01036
DB01409	DB01623
DB01409	DB00679
DB01409	DB01001
DB01409	DB00734
DB01409	DB01224
DB01409	DB00344
DB01409	DB01069
DB01409	DB00420
DB01409	DB00433
DB01409	DB01278
DB01409	DB01100
DB01409	DB00780
DB01409	DB00850
DB01409	DB01062
DB01409	DB01173
DB01409	DB00768
DB01409	DB00334
DB01409	DB00540
DB01409	DB01171
DB01409	DB06148
DB01409	DB01233
DB01409	DB01403
DB01409	DB00934
DB01409	DB00408
DB01409	DB00455
DB01409	DB01247
DB01409	DB00332
DB01409	DB00458
DB01409	DB00502
DB01409	DB00588
DB01409	DB00875
DB01409	DB06702
DB01409	DB01288
DB01409	DB00450
DB01409	DB00366
DB01409	DB00280
DB01409	DB01151
DB01409	DB00496
DB01409	DB00434
DB01409	DB01176
DB01409	DB00363
DB01409	DB01242
DB01409	DB00283
DB01409	DB00477
DB01409	DB01114
DB01409	DB00835
DB01409	DB00245
DB01409	DB00972
DB01409	DB00543
DB01409	DB00321
DB01409	DB08897
DB08897	DB01624
DB08897	DB00726
DB08897	DB00831
DB08897	DB00752
DB08897	DB00273
DB08897	DB01036
DB08897	DB01623
DB08897	DB00679
DB08897	DB01001
DB08897	DB00734
DB08897	DB01224
DB08897	DB00344
DB08897	DB01069
DB08897	DB00420
DB08897	DB00433
DB08897	DB01278
DB08897	DB01100
DB08897	DB00780
DB08897	DB00850
DB08897	DB01062
DB08897	DB01173
DB08897	DB00768
DB08897	DB00334
DB08897	DB00540
DB08897	DB01171
DB08897	DB06148
DB08897	DB01233
DB08897	DB01403
DB08897	DB00934
DB08897	DB00408
DB08897	DB00455
DB08897	DB00920
DB08897	DB01247
DB08897	DB00332
DB08897	DB00458
DB08897	DB00502
DB08897	DB00588
DB08897	DB00875
DB08897	DB06702
DB08897	DB01288
DB08897	DB00450
DB08897	DB00366
DB08897	DB00280
DB08897	DB01151
DB08897	DB00496
DB08897	DB00434
DB08897	DB01176
DB08897	DB00363
DB08897	DB01242
DB08897	DB00283
DB08897	DB00477
DB08897	DB01114
DB08897	DB00835
DB08897	DB00245
DB08897	DB00972
DB08897	DB00543
DB08897	DB00321
DB00245	DB00273
DB00245	DB01278
DB00245	DB06148
DB00245	DB01233
DB08865	DB01198
DB08865	DB00582
DB08865	DB06684
DB08865	DB01030
DB08865	DB00877
DB08865	DB06335
DB08865	DB00938
DB08865	DB08877
DB08865	DB00243
DB08865	DB00908
DB08865	DB00794
DB08865	DB01100
DB08865	DB00337
DB08865	DB00252
DB08865	DB01174
DB08865	DB06589
DB08865	DB00497
DB08865	DB01149
DB08865	DB00834
DB08865	DB08815
DB08865	DB06218
DB08865	DB00619
DB08865	DB00956
DB08865	DB00813
DB08865	DB00696
DB08865	DB00470
DB08865	DB01184
DB08865	DB00320
DB08865	DB01254
DB08865	DB00872
DB08865	DB01394
DB08865	DB01166
DB08865	DB01156
DB08865	DB06616
DB08865	DB00559
DB08865	DB08873
DB08865	DB01238
DB08865	DB00673
DB08865	DB08916
DB08916	DB00570
DB08916	DB08881
DB08916	DB00675
DB08916	DB01268
DB08916	DB00243
DB08916	DB00468
DB08916	DB00908
DB08916	DB00571
DB08916	DB00396
DB08916	DB00794
DB08916	DB00707
DB08916	DB00252
DB08916	DB01174
DB08916	DB04868
DB08916	DB01149
DB08916	DB04855
DB08916	DB00975
DB08916	DB01136
DB08916	DB01076
DB08916	DB01118
DB01011	DB06335
DB01011	DB00252
DB01011	DB00956
DB01011	DB00241
DB01011	DB01238
DB01011	DB00316
DB01074	DB00582
DB01074	DB01162
DB01074	DB00418
DB01074	DB00457
DB01074	DB00252
DB01074	DB00692
DB01074	DB00925
DB01074	DB01174
DB01074	DB00312
DB01074	DB01397
DB01074	DB00590
DB01074	DB00758
DB01074	DB00241
DB01074	DB00237
DB01074	DB01351
DB01113	DB00418
DB01113	DB00734
DB01113	DB00794
DB01113	DB00312
DB01113	DB01355
DB01113	DB01354
DB01113	DB00476
DB01113	DB01353
DB01113	DB00237
DB01054	DB00582
DB01054	DB01162
DB01054	DB00418
DB01054	DB00457
DB01054	DB00252
DB01054	DB00692
DB01054	DB00925
DB01054	DB01174
DB01054	DB00312
DB01054	DB01397
DB01054	DB00590
DB01054	DB00758
DB01054	DB00241
DB01054	DB00237
DB01054	DB01351
DB00622	DB00582
DB00622	DB01162
DB00622	DB00418
DB00622	DB00571
DB00622	DB00457
DB00622	DB00252
DB00622	DB00692
DB00622	DB00925
DB00622	DB01174
DB00622	DB00312
DB00622	DB01397
DB00622	DB06218
DB00622	DB00590
DB00622	DB00758
DB00622	DB01136
DB00622	DB00241
DB00622	DB00237
DB00622	DB01351
DB06148	DB00909
DB06148	DB00313
DB06148	DB00726
DB06148	DB00831
DB06148	DB00752
DB06148	DB00273
DB06148	DB01036
DB06148	DB01623
DB06148	DB01037
DB06148	DB00418
DB06148	DB01001
DB06148	DB00734
DB06148	DB01367
DB06148	DB00344
DB06148	DB01069
DB06148	DB00433
DB06148	DB00252
DB06148	DB01174
DB06148	DB00780
DB06148	DB00850
DB06148	DB00312
DB06148	DB01062
DB06148	DB00768
DB06148	DB00334
DB06148	DB00540
DB06148	DB01171
DB06148	DB00934
DB06148	DB00408
DB06148	DB00455
DB06148	DB06218
DB06148	DB00920
DB06148	DB01247
DB06148	DB00332
DB06148	DB00458
DB06148	DB00996
DB06148	DB06702
DB06148	DB01288
DB06148	DB00949
DB06148	DB00898
DB06148	DB00366
DB06148	DB01151
DB06148	DB00496
DB06148	DB00434
DB06148	DB01176
DB06148	DB01242
DB06148	DB00283
DB06148	DB01114
DB06148	DB00241
DB06148	DB00237
DB06148	DB00835
DB06148	DB00484
DB06148	DB00964
DB06148	DB00543
DB06148	DB01351
DB06148	DB00321
DB06148	DB00819
DB00996	DB00425
DB00996	DB00582
DB00996	DB01041
DB00996	DB01162
DB00996	DB06204
DB00996	DB00418
DB00996	DB05271
DB00996	DB00268
DB00996	DB00457
DB00996	DB00413
DB00996	DB00252
DB00996	DB00692
DB00996	DB00925
DB00996	DB01174
DB00996	DB00312
DB00996	DB01173
DB00996	DB01083
DB00996	DB00486
DB00996	DB00370
DB00996	DB01403
DB00996	DB01397
DB00996	DB00956
DB00996	DB00450
DB00996	DB00470
DB00996	DB00366
DB00996	DB00590
DB00996	DB00758
DB00996	DB00241
DB00996	DB00237
DB00996	DB00921
DB00996	DB01351
DB04841	DB00425
DB04841	DB00582
DB04841	DB01041
DB04841	DB01162
DB04841	DB06204
DB04841	DB00418
DB04841	DB05271
DB04841	DB00268
DB04841	DB00457
DB04841	DB00413
DB04841	DB00252
DB04841	DB00692
DB04841	DB00925
DB04841	DB01174
DB04841	DB00312
DB04841	DB01173
DB04841	DB01083
DB04841	DB00486
DB04841	DB00370
DB04841	DB01403
DB04841	DB00653
DB04841	DB01397
DB04841	DB00956
DB04841	DB00450
DB04841	DB00470
DB04841	DB00366
DB04841	DB00590
DB04841	DB00758
DB04841	DB00241
DB04841	DB00237
DB04841	DB00921
DB04841	DB01351
DB00949	DB00425
DB00949	DB00313
DB00949	DB01041
DB00949	DB06204
DB00949	DB00418
DB00949	DB06335
DB00949	DB05271
DB00949	DB00268
DB00949	DB00794
DB00949	DB00413
DB00949	DB00252
DB00949	DB01174
DB00949	DB00312
DB00949	DB01173
DB00949	DB01083
DB00949	DB00957
DB00949	DB00717
DB00949	DB06713
DB00949	DB00486
DB00949	DB00370
DB00949	DB00834
DB00949	DB01403
DB00949	DB00603
DB00949	DB00653
DB00949	DB00367
DB00949	DB00956
DB00949	DB01355
DB00949	DB01354
DB00949	DB00294
DB00949	DB00823
DB00949	DB00977
DB00949	DB01395
DB00949	DB00450
DB00949	DB00470
DB00949	DB00366
DB00949	DB00304
DB00949	DB01254
DB00949	DB00872
DB00949	DB01353
DB00949	DB00241
DB00949	DB00237
DB00949	DB00921
DB00949	DB00559
DB00949	DB01238
DB00949	DB00673
DB00949	DB01351
DB00484	DB00425
DB00484	DB01041
DB00484	DB06204
DB00484	DB00418
DB00484	DB05271
DB00484	DB00268
DB00484	DB00734
DB00484	DB00794
DB00484	DB00413
DB00484	DB00312
DB00484	DB01173
DB00484	DB00486
DB00484	DB00370
DB00484	DB01403
DB00484	DB00653
DB00484	DB00956
DB00484	DB01355
DB00484	DB01354
DB00484	DB00476
DB00484	DB00450
DB00484	DB00470
DB00484	DB00366
DB00484	DB01353
DB00484	DB00237
DB00484	DB00921
DB01244	DB00582
DB01244	DB01162
DB01244	DB00418
DB01244	DB00457
DB01244	DB00252
DB01244	DB00692
DB01244	DB00925
DB01244	DB01174
DB01244	DB00312
DB01244	DB01397
DB01244	DB00590
DB01244	DB00758
DB01244	DB00241
DB01244	DB00237
DB01244	DB01351
DB00964	DB00752
DB00964	DB01037
DB00964	DB00418
DB00964	DB00734
DB00964	DB01367
DB00964	DB00794
DB00964	DB00780
DB00964	DB00312
DB00964	DB01171
DB00964	DB00370
DB00964	DB01247
DB00964	DB01355
DB00964	DB01354
DB00964	DB00476
DB00964	DB01353
DB00964	DB00237
DB01427	DB00582
DB01427	DB01162
DB01427	DB00418
DB01427	DB00457
DB01427	DB00252
DB01427	DB00692
DB01427	DB00925
DB01427	DB01174
DB01427	DB00312
DB01427	DB01397
DB01427	DB00590
DB01427	DB00758
DB01427	DB00241
DB01427	DB00237
DB01427	DB01351
DB01381	DB01399
DB01381	DB00683
DB01381	DB01397
DB01381	DB01294
DB01381	DB00233
DB01381	DB00945
DB00539	DB00582
DB00539	DB00794
DB00539	DB00252
DB00539	DB01174
DB00539	DB01149
DB00539	DB00834
DB00539	DB00524
DB00539	DB00232
DB00539	DB00999
DB00539	DB00872
DB00539	DB00880
DB00539	DB00559
DB00539	DB08873
DB00539	DB00436
DB01143	DB00384
DB01143	DB01162
DB01143	DB00966
DB01143	DB00421
DB01143	DB00489
DB01143	DB00571
DB01143	DB00457
DB01143	DB00960
DB01143	DB00692
DB01143	DB00925
DB01143	DB01359
DB01143	DB00401
DB01143	DB00393
DB01143	DB01115
DB01143	DB04861
DB01143	DB01203
DB01143	DB00691
DB01143	DB00264
DB01143	DB00524
DB01143	DB00968
DB01143	DB00232
DB01143	DB00722
DB01143	DB00598
DB01143	DB00270
DB01143	DB01029
DB01143	DB00808
DB01143	DB00999
DB01143	DB01275
DB01143	DB01018
DB01143	DB00695
DB01143	DB01023
DB01143	DB00903
DB01143	DB00590
DB01143	DB00343
DB01143	DB00575
DB01143	DB00880
DB01143	DB01136
DB01143	DB01197
DB01143	DB00887
DB01143	DB00612
DB01143	DB00436
DB01143	DB00335
DB01143	DB00381
DB01143	DB00594
DB01143	DB01193
DB00346	DB00582
DB00346	DB00862
DB00346	DB00384
DB00346	DB00966
DB00346	DB00820
DB00346	DB00421
DB00346	DB00401
DB00346	DB00393
DB00346	DB01115
DB00346	DB01149
DB00346	DB00691
DB00346	DB00834
DB00346	DB00524
DB00346	DB00968
DB00346	DB00232
DB00346	DB00722
DB00346	DB00270
DB00346	DB00677
DB00346	DB01029
DB00346	DB00808
DB00346	DB00999
DB00346	DB01275
DB00346	DB01018
DB00346	DB00695
DB00346	DB01023
DB00346	DB00903
DB00346	DB00343
DB00346	DB01254
DB00346	DB00872
DB00346	DB00575
DB00346	DB00880
DB00346	DB01197
DB00346	DB00887
DB00346	DB00559
DB00346	DB08873
DB00346	DB03880
DB00346	DB00673
DB00346	DB00381
DB00346	DB00594
DB00231	DB00425
DB00231	DB01392
DB00231	DB00277
DB00231	DB01041
DB00231	DB06204
DB00231	DB05271
DB00231	DB00268
DB00231	DB00413
DB00231	DB00252
DB00231	DB01173
DB00231	DB00334
DB00231	DB00486
DB00231	DB00370
DB00231	DB01403
DB00231	DB00333
DB00231	DB00653
DB00231	DB00956
DB00231	DB00450
DB00231	DB00470
DB00231	DB00366
DB00231	DB00363
DB00231	DB00921
DB00231	DB01223
DB01363	DB00228
DB01363	DB06262
DB00228	DB00425
DB00228	DB01041
DB00228	DB06204
DB00228	DB05271
DB00228	DB00268
DB00228	DB00413
DB00228	DB01173
DB00228	DB00368
DB00228	DB00486
DB00228	DB00370
DB00228	DB00834
DB00228	DB00422
DB00228	DB01403
DB00228	DB00653
DB00228	DB00956
DB00228	DB00983
DB00228	DB00450
DB00228	DB00470
DB00228	DB00366
[truncated: 11,399 more rows]

## Sheet: Adverse DDIs on high-blood pres
Interaction_A(DrugBank_ID)	Interaction_B(DrugBank_ID)
DB00714	DB00413
DB00762	DB00317
DB00408	DB01224
DB00408	DB00334
DB00408	DB00734
DB00608	DB00795
DB00909	DB00246
DB00623	DB00734
DB00623	DB00502
DB00623	DB01238
DB00623	DB00334
DB00623	DB00472
DB00623	DB00246
DB01406	DB01115
DB00277	DB01115
DB00277	DB00829
DB00277	DB00661
DB00277	DB00502
DB00277	DB00586
DB00277	DB00999
DB00277	DB00590
DB00277	DB00231
DB00277	DB00381
DB00277	DB01069
DB00277	DB00575
DB00277	DB00321
DB00277	DB01036
DB00277	DB00472
DB00476	DB00862
DB00182	DB00734
DB00182	DB00334
DB00619	DB00706
DB00619	DB00231
DB00619	DB00364
DB01043	DB00476
DB01043	DB00706
DB01043	DB00806
DB01043	DB01115
DB01043	DB00904
DB01043	DB00524
DB01043	DB00433
DB01043	DB00862
DB00363	DB01238
DB00363	DB01224
DB00363	DB00734
DB00363	DB01036
DB00363	DB00412
DB00363	DB00334
DB00363	DB00246
DB00363	DB01023
DB00363	DB00850
DB00363	DB01623
DB00363	DB00182
DB00622	DB00571
DB00904	DB00412
DB00904	DB00433
DB00904	DB01236
DB00904	DB01224
DB00904	DB00747
DB00904	DB00285
DB00904	DB00675
DB00904	DB01036
DB00904	DB00570
DB00904	DB00794
DB00904	DB00398
DB00904	DB01173
DB00904	DB00897
DB00904	DB01162
DB00904	DB00768
DB00482	DB00317
DB00482	DB00215
DB00482	DB01023
DB00482	DB01149
DB00482	DB00412
DB00482	DB01115
DB00482	DB00794
DB00482	DB00675
DB00482	DB00364
DB00482	DB00370
DB00482	DB00246
DB00482	DB00457
DB00482	DB00575
DB00482	DB00690
DB00482	DB01238
DB00482	DB00829
DB00482	DB00186
DB00482	DB00458
DB00482	DB00433
DB00482	DB01068
DB00482	DB00571
DB00482	DB00808
DB00482	DB01083
DB00482	DB00549
DB00482	DB00231
DB00482	DB00216
DB00482	DB00999
DB00482	DB00472
DB00482	DB00878
DB00482	DB01194
DB00482	DB00580
DB00482	DB00594
DB00482	DB00396
DB00482	DB00674
DB00482	DB00605
DB00482	DB01173
DB00482	DB00328
DB00482	DB00861
DB00482	DB00333
DB00482	DB01242
DB00502	DB01036
DB00502	DB00186
DB00502	DB00734
DB00502	DB01224
DB00502	DB01238
DB00502	DB00370
DB00502	DB00285
DB00502	DB00540
DB00502	DB00715
DB00502	DB00334
DB00502	DB00273
DB00502	DB00231
DB00502	DB01623
DB00502	DB00246
DB00502	DB00476
DB00502	DB00999
DB00502	DB00458
DB00502	DB00850
DB00502	DB00571
DB00502	DB00412
DB00674	DB00502
DB00674	DB00706
DB00806	DB00476
DB00806	DB00580
DB00806	DB00706
DB00806	DB00412
DB00806	DB01162
DB00806	DB00193
DB00371	DB00370
DB00371	DB00231
DB00861	DB00186
DB00861	DB01069
DB00861	DB00472
DB00590	DB00273
DB00590	DB00580
DB00590	DB01036
DB00590	DB00364
DB00590	DB00472
DB00590	DB00457
DB00590	DB00811
DB00590	DB00669
DB00590	DB01043
DB00590	DB00674
DB00590	DB00328
DB00590	DB00808
DB00590	DB00619
DB00590	DB00524
DB00590	DB00412
DB00590	DB01238
DB00590	DB01083
DB00590	DB01142
DB00590	DB00999
DB00590	DB00246
DB00590	DB00715
DB00590	DB00594
DB00590	DB00753
DB00590	DB01023
DB00590	DB01595
DB00590	DB01149
DB00590	DB00734
DB00590	DB00540
DB00590	DB00690
DB00590	DB01069
DB00590	DB01162
DB00590	DB00502
DB00590	DB00726
DB00590	DB00571
DB00590	DB00334
DB00396	DB00285
DB00396	DB01224
DB00396	DB00580
DB00396	DB01069
DB00706	DB00580
DB00706	DB00317
DB00706	DB01238
DB00706	DB00246
DB00975	DB00715
DB00975	DB00580
DB00975	DB01023
DB00975	DB00590
DB00975	DB00421
DB00975	DB00370
DB00975	DB01110
DB00975	DB01224
DB00975	DB00285
DB00975	DB00193
DB00975	DB00334
DB00477	DB00715
DB00477	DB00363
DB00477	DB00502
DB00477	DB00334
DB00477	DB00246
DB00477	DB00904
DB00477	DB00897
DB00477	DB01224
DB00477	DB00575
DB00477	DB00999
DB00477	DB01142
DB00715	DB00412
DB00715	DB00273
DB00715	DB00669
DB00715	DB00421
DB00715	DB00413
DB00715	DB00706
DB00715	DB00768
DB00715	DB00481
DB00715	DB00734
DB00715	DB00580
DB00715	DB01224
DB00715	DB00210
DB00715	DB01238
DB00715	DB00231
DB00715	DB00364
DB00715	DB00675
DB00715	DB00476
DB00715	DB00862
DB00715	DB00285
DB00715	DB00246
DB00715	DB00960
DB00715	DB00193
DB00715	DB01162
DB00715	DB00605
DB00753	DB00715
DB00571	DB00675
DB00571	DB01224
DB00571	DB00594
DB00571	DB00580
DB00571	DB00669
DB00571	DB00246
DB00571	DB00734
DB00571	DB01238
DB00571	DB00412
DB00571	DB00953
DB00571	DB01162
DB00215	DB00413
DB00215	DB00370
DB00215	DB00586
DB00215	DB00412
DB00215	DB01162
DB00215	DB00734
DB00215	DB01083
DB00215	DB00862
DB00215	DB00897
DB00215	DB01242
DB00215	DB00768
DB00215	DB01115
DB00215	DB00780
DB00215	DB00476
DB00215	DB00590
DB00215	DB00364
DB00215	DB00371
DB00215	DB00715
DB00215	DB00333
DB00215	DB00186
DB00215	DB00829
DB00215	DB01224
DB00215	DB00231
DB00215	DB00975
DB00215	DB00706
DB00215	DB01142
DB00215	DB00502
DB00215	DB00246
DB00215	DB00580
DB00215	DB00524
DB00215	DB00808
DB00215	DB00675
DB00215	DB00285
DB00215	DB00575
DB00215	DB01017
DB00215	DB00594
DB00215	DB00334
DB00215	DB01110
DB00215	DB00690
DB00215	DB00623
DB00215	DB00472
DB00215	DB01236
DB00215	DB01194
DB00215	DB00280
DB00186	DB00842
DB00186	DB00396
DB00186	DB01224
DB00186	DB00768
DB00186	DB00715
DB00186	DB00580
DB00186	DB00897
DB00186	DB01036
DB00186	DB00285
DB00186	DB00364
DB00186	DB00862
DB00186	DB00246
DB00186	DB00850
DB00186	DB00571
DB00186	DB00794
DB00186	DB01115
DB00186	DB01149
DB00186	DB01204
DB00186	DB00669
DB00186	DB00333
DB00186	DB00675
DB00186	DB01110
DB00186	DB00605
DB00186	DB01083
DB00186	DB01194
DB00186	DB00953
DB00186	DB01236
DB00186	DB01623
DB00780	DB01224
DB00780	DB01238
DB00780	DB00186
DB00780	DB00334
DB00780	DB00734
DB00780	DB00726
DB00780	DB00285
DB01017	DB01069
DB01017	DB00193
DB01017	DB00412
DB01224	DB00412
DB01224	DB00273
DB01224	DB00476
DB01224	DB01238
DB01224	DB00862
DB01224	DB00734
DB01224	DB00246
DB01224	DB00706
DB01224	DB00580
DB01224	DB00231
DB01224	DB01623
DB01224	DB00669
DB01224	DB01162
DB01224	DB00953
DB01224	DB00605
DB01069	DB01162
DB01069	DB00580
DB01069	DB00619
DB01069	DB01238
DB01069	DB00768
DB01069	DB00862
DB01069	DB00675
DB00231	DB00476
DB00231	DB00273
DB00231	DB00795
DB00231	DB01238
DB00231	DB00285
DB00231	DB00364
DB00231	DB00246
DB00231	DB00580
DB00231	DB01036
DB00231	DB01623
DB00231	DB00193
DB00850	DB00285
DB00850	DB00476
DB00850	DB01238
DB00850	DB00734
DB00850	DB00571
DB00850	DB01623
DB00850	DB00246
DB00850	DB00193
DB00850	DB00231
DB00850	DB00364
DB00850	DB01036
DB00524	DB01162
DB00524	DB00370
DB00524	DB01036
DB00524	DB00481
DB00524	DB00433
DB00524	DB00706
DB00524	DB00334
DB00524	DB01083
DB00524	DB00193
DB00524	DB00540
DB00524	DB00897
DB00524	DB01149
DB00421	DB01238
DB00421	DB00706
DB00421	DB00795
DB00421	DB00246
DB00421	DB00675
DB00421	DB01162
DB00421	DB00549
DB00285	DB00580
DB00285	DB00364
DB00285	DB00216
DB00285	DB00246
DB00285	DB00530
DB00285	DB00210
DB00285	DB00594
DB00285	DB01194
DB00285	DB00398
DB00734	DB01238
DB00734	DB00726
DB00734	DB00897
DB00734	DB00412
DB00734	DB00273
DB00734	DB00580
DB00734	DB00246
DB00734	DB00364
DB00734	DB01623
DB00734	DB00193
DB00734	DB00669
DB00734	DB00953
DB00842	DB00734
DB00842	DB00433
DB00842	DB00412
DB00842	DB00285
DB00842	DB00794
DB00842	DB00273
DB00843	DB00433
DB00843	DB01036
DB00843	DB00808
DB00843	DB00836
DB00843	DB00186
DB00843	DB01069
DB00843	DB00842
DB00843	DB00897
DB00843	DB00540
DB00843	DB00246
DB00843	DB00472
DB00843	DB00590
DB00843	DB00457
DB00843	DB01162
DB00843	DB00524
DB00843	DB00364
DB00843	DB00273
DB00843	DB00780
DB00321	DB01224
DB00321	DB01083
DB00321	DB01068
DB00321	DB00575
DB00321	DB00669
DB00321	DB00590
DB00321	DB00334
DB00321	DB00285
DB00321	DB01173
DB00321	DB00580
DB00321	DB00215
DB00321	DB00381
DB00321	DB01136
DB00321	DB00586
DB00321	DB00829
DB00321	DB00571
DB00321	DB00370
DB00321	DB00795
DB00321	DB00675
DB00321	DB00806
DB00321	DB01023
DB00321	DB00808
DB00321	DB00193
DB00321	DB00999
DB00321	DB00328
DB00321	DB00333
DB00321	DB01238
DB00321	DB00482
DB00321	DB01142
DB00321	DB00472
DB00321	DB01115
DB00321	DB01069
DB00321	DB00887
DB00321	DB00502
DB00321	DB00186
DB00321	DB00715
DB00321	DB01149
DB00321	DB00524
DB00321	DB00490
DB00321	DB00656
DB00321	DB00364
DB00321	DB00481
DB00321	DB00843
DB01068	DB01224
DB01068	DB00246
DB01068	DB00586
DB01068	DB01083
DB01068	DB00768
DB01068	DB00715
DB01068	DB00413
DB01068	DB01162
DB01068	DB00502
DB01068	DB00623
DB01068	DB00575
DB01068	DB00843
DB01068	DB00364
DB01068	DB00433
DB01068	DB01036
DB01068	DB00481
DB01068	DB00580
DB01068	DB01069
DB01068	DB00780
DB01068	DB00590
DB01068	DB00690
DB01068	DB00458
DB01068	DB00257
DB01068	DB00808
DB01068	DB00396
DB01068	DB01149
DB01068	DB00706
DB01068	DB00549
DB01068	DB00333
DB01068	DB00193
DB01068	DB00605
DB00953	DB00285
DB00953	DB01036
DB00953	DB00669
DB00953	DB00246
DB00953	DB01238
DB00953	DB00193
DB00381	DB00421
DB00381	DB00433
DB00381	DB00768
DB00381	DB00280
DB00381	DB00257
DB00381	DB00590
DB00381	DB00747
DB00381	DB01083
DB00381	DB00808
DB00381	DB00481
DB00381	DB00571
DB00381	DB00476
DB00381	DB01204
DB00381	DB00975
DB00381	DB01115
DB00381	DB00215
DB00381	DB01023
DB00381	DB00472
DB00381	DB00904
DB00381	DB01142
DB00381	DB00186
DB00381	DB00794
DB00381	DB00734
DB00381	DB00674
DB00381	DB00715
DB00381	DB01224
DB00381	DB00285
DB00381	DB00887
DB00381	DB00231
DB00381	DB00502
DB00381	DB00540
DB00381	DB00580
DB00381	DB01136
DB00381	DB00524
DB00381	DB00661
DB00381	DB00549
DB00381	DB00594
DB00381	DB00829
DB00381	DB01595
DB00381	DB00490
DB00381	DB00482
DB00381	DB01068
DB00381	DB00575
DB00381	DB00246
DB00381	DB00999
DB00381	DB00334
DB00381	DB00675
DB00381	DB01238
DB00381	DB01623
DB00381	DB01069
DB00381	DB00605
DB00381	DB00193
DB00381	DB00458
DB00381	DB01173
DB00381	DB00273
DB00381	DB00806
DB00381	DB00398
DB00381	DB00328
DB00381	DB00669
DB00381	DB00878
DB00381	DB00270
DB00381	DB01149
DB01238	DB00580
DB01238	DB00246
DB01238	DB00412
DB00257	DB00524
DB00257	DB00421
DB00257	DB00186
DB00257	DB01115
DB00257	DB00734
DB00257	DB00412
DB00257	DB00334
DB00257	DB00586
DB00257	DB00706
DB00257	DB00829
DB00257	DB00590
DB00257	DB01224
DB00257	DB00433
DB00257	DB00476
DB00257	DB00669
DB00257	DB00540
DB00257	DB01162
DB00257	DB01069
DB00257	DB00285
DB00257	DB00571
DB00257	DB00472
DB00257	DB01036
DB00257	DB00811
DB00257	DB01238
DB00257	DB00481
DB00257	DB01083
DB00257	DB00747
DB00257	DB00370
DB00257	DB00580
DB00257	DB00768
DB00257	DB00328
DB01234	DB01224
DB01234	DB00734
DB01234	DB00842
DB01234	DB00412
DB01234	DB01236
DB01234	DB00975
DB01234	DB00619
DB01234	DB01036
DB01234	DB01110
DB01234	DB01169
DB01234	DB00795
DB01234	DB00481
DB01234	DB00580
DB01234	DB00669
DB01234	DB00396
DB01234	DB01083
DB01234	DB00794
DB01234	DB01238
DB01234	DB01043
DB01234	DB00594
DB01234	DB00458
DB00794	DB01069
DB00794	DB00273
DB00794	DB00421
DB00794	DB00285
DB00794	DB01036
DB00794	DB00412
DB00794	DB00481
DB00794	DB00193
DB00794	DB00669
DB01186	DB00285
DB01186	DB00794
DB00268	DB00231
DB00268	DB00862
DB00268	DB00580
DB01236	DB01189
DB01236	DB00897
DB00433	DB00476
DB00433	DB00530
DB00433	DB00669
DB00433	DB00364
DB00433	DB00619
DB00433	DB01238
DB00433	DB01169
DB00433	DB00768
DB00433	DB00953
DB00433	DB00675
DB01204	DB00364
DB01204	DB00675
DB00580	DB00795
DB00580	DB00364
DB00475	DB00829
DB00475	DB00715
DB00475	DB00472
DB00475	DB00575
DB00475	DB00999
DB00475	DB01142
DB00475	DB00186
DB00475	DB00285
DB00475	DB00231
DB00475	DB01069
DB00475	DB01234
DB00475	DB00690
DB00475	DB00364
DB00475	DB00850
DB00193	DB00909
DB00193	DB00412
DB00829	DB01023
DB00829	DB00904
DB00829	DB00476
DB00829	DB01036
DB00829	DB00364
DB00829	DB00768
DB00829	DB00524
DB00829	DB00396
DB00829	DB01224
DB00829	DB01083
DB00829	DB00590
DB00829	DB00412
DB00829	DB00433
DB00829	DB00246
DB00829	DB00571
DB00829	DB00690
DB00829	DB00675
DB00829	DB00328
DB00829	DB00747
DB00829	DB01142
DB00829	DB00780
DB00829	DB00540
DB00829	DB01069
DB00829	DB00669
DB00829	DB00706
DB00829	DB01205
DB00829	DB01173
DB00829	DB00393
DB00829	DB00953
DB00829	DB01194
DB00829	DB00270
DB00829	DB00594
DB00829	DB00605
DB00999	DB00794
DB00999	DB00524
DB00999	DB00246
DB00999	DB00231
DB00999	DB00328
DB00999	DB00580
DB00999	DB00273
DB00999	DB00747
DB00999	DB00675
DB00999	DB01254
DB00999	DB01162
DB00999	DB00364
DB00999	DB00459
DB00999	DB00458
DB00999	DB01149
DB00999	DB01224
DB00999	DB00953
DB00999	DB00334
DB00999	DB00605
DB00999	DB00850
DB00819	DB00433
DB00819	DB00999
DB00540	DB00268
DB00540	DB00734
DB00540	DB00364
DB00540	DB00421
DB00540	DB01069
DB00540	DB00481
DB00540	DB00433
DB00540	DB00193
DB00540	DB01173
DB00540	DB00706
DB00540	DB00675
DB00540	DB01083
DB01115	DB01036
DB01115	DB01162
DB01115	DB00285
DB01115	DB00904
DB01115	DB00481
DB01115	DB00794
DB01115	DB00862
DB01115	DB01236
DB01115	DB00334
DB01115	DB00364
DB01115	DB01069
DB01115	DB00594
DB01115	DB00530
DB01115	DB00669
DB00690	DB00502
DB00690	DB01069
DB00690	DB00285
DB00690	DB00715
DB00690	DB00433
DB00690	DB00540
DB00690	DB00231
DB00605	DB00795
DB00605	DB00580
DB00605	DB00706
DB00270	DB00904
DB00270	DB00811
DB00270	DB00476
DB00270	DB00285
DB00270	DB00186
DB00270	DB00481
DB01023	DB00734
DB01023	DB00715
DB01023	DB00285
DB01023	DB01036
DB01023	DB00619
DB01023	DB00605
DB01023	DB00370
DB01023	DB00231
DB01023	DB01083
DB01023	DB00412
DB01023	DB00794
DB01023	DB00273
DB01023	DB00481
DB01023	DB01115
DB01023	DB01162
DB01023	DB00571
DB00808	DB01083
DB00808	DB01036
DB00808	DB00186
DB00808	DB00285
DB00808	DB01069
DB00808	DB00481
DB00768	DB00580
DB01162	DB00285
DB01162	DB00364
DB01162	DB00580
DB01162	DB00273
DB01162	DB00476
DB01162	DB00412
DB00669	DB00580
DB00669	DB00364
DB00669	DB00273
DB00669	DB00285
DB00669	DB01036
DB00878	DB00421
DB00878	DB00904
DB00878	DB00186
DB00878	DB00999
DB00878	DB00257
DB00878	DB00829
DB00878	DB00433
DB00878	DB00706
DB00472	DB01083
DB00472	DB00605
DB00472	DB00706
DB00472	DB00726
DB00472	DB00216
DB00472	DB00421
DB00472	DB01036
DB00472	DB00285
DB00472	DB00246
DB00472	DB00412
DB00472	DB00268
DB00472	DB00734
DB00472	DB00669
DB00472	DB00571
DB00472	DB01162
DB00472	DB00370
DB00472	DB00364
DB00472	DB00481
DB00472	DB00231
DB00472	DB00413
DB00472	DB00897
DB00472	DB00433
DB00472	DB00715
DB00472	DB00999
DB00472	DB01238
DB00472	DB01224
DB00472	DB00795
DB00472	DB00186
DB00472	DB00273
DB00472	DB00334
DB00472	DB01069
DB00472	DB00580
DB00472	DB00794
DB00472	DB00502
DB00472	DB00458
DB00472	DB00333
DB00472	DB00675
DB00472	DB00540
DB00472	DB00193
DB00472	DB00656
DB00472	DB00842
DB00472	DB01115
DB00472	DB00328
DB00472	DB01173
DB00472	DB00768
DB00472	DB00690
DB00472	DB00953
DB00472	DB00398
DB00472	DB01623
DB01136	DB00412
DB01136	DB01068
DB01136	DB00843
DB01136	DB00270
DB01136	DB00715
DB01136	DB00862
DB01136	DB00433
DB01136	DB00975
DB01136	DB00669
DB01136	DB00246
DB01136	DB01036
DB01136	DB00904
DB01136	DB00808
DB01136	DB00413
DB01136	DB00829
DB01136	DB00734
DB01136	DB01069
DB01136	DB00806
DB01136	DB00571
DB01136	DB00590
DB01136	DB00472
DB01136	DB00897
DB01136	DB00273
DB01136	DB00334
DB01136	DB00458
DB01136	DB00257
DB01136	DB00619
DB01136	DB01162
DB01136	DB00575
DB01136	DB00605
DB01136	DB00530
DB01136	DB00540
DB01136	DB01115
DB01136	DB00811
DB01136	DB00586
DB01136	DB00594
DB01136	DB00280
DB01136	DB00481
DB01136	DB00675
DB01136	DB00396
DB01136	DB01149
DB01136	DB00878
DB00404	DB00669
DB00404	DB00277
DB00404	DB00421
DB00404	DB00381
DB00404	DB00433
DB00404	DB01224
DB00404	DB00715
DB00404	DB01036
DB00404	DB00706
DB00404	DB01068
DB00404	DB01234
DB00404	DB00590
DB00404	DB00321
DB00404	DB00371
DB00404	DB00186
DB00404	DB00619
DB00404	DB00370
DB00404	DB01115
DB00404	DB00661
DB00404	DB00690
DB00404	DB01142
DB00404	DB00490
DB00404	DB00475
DB00404	DB00246
DB00404	DB00273
DB00404	DB00482
DB00404	DB00806
DB00404	DB00502
DB00404	DB01595
DB00404	DB00481
DB00404	DB00836
DB00404	DB00334
DB00404	DB00768
DB00404	DB00780
DB00404	DB00364
DB00404	DB00808
DB00404	DB00458
DB00404	DB01406
DB00404	DB01173
DB00404	DB00549
DB00404	DB00270
DB00404	DB01623
DB00404	DB00726
DB00575	DB00842
DB00575	DB00396
DB00575	DB01023
DB00575	DB01162
DB00575	DB00904
DB00575	DB00829
DB00575	DB00706
DB00575	DB01036
DB00575	DB00530
DB00575	DB00257
DB00575	DB00715
DB00575	DB01224
DB00575	DB00580
DB00575	DB00734
DB00575	DB00808
DB00575	DB00186
DB00575	DB00540
DB00575	DB00999
DB00575	DB00412
DB00575	DB00370
DB00575	DB01115
DB00575	DB00421
DB00575	DB00836
DB00575	DB01083
DB00575	DB00502
DB00575	DB00472
DB00575	DB00364
DB00575	DB00334
DB00575	DB00273
DB00575	DB01043
DB00575	DB00481
DB00575	DB00590
DB00575	DB00231
DB00575	DB00897
DB00575	DB00193
DB00575	DB00571
DB00575	DB00549
DB00575	DB00586
DB00575	DB00328
DB00575	DB01142
DB00575	DB01236
DB00575	DB01149
DB00575	DB00862
DB00575	DB00975
DB00575	DB01110
DB00575	DB00953
DB00575	DB00674
DB00575	DB00669
DB00370	DB00726
DB00370	DB00273
DB00370	DB00897
DB00370	DB01238
DB00370	DB00580
DB00370	DB00285
DB00370	DB00364
DB00370	DB01224
DB00370	DB00481
DB00370	DB00246
DB00370	DB01069
DB00370	DB00734
DB00370	DB00715
DB00370	DB00334
DB00370	DB00571
DB00370	DB00549
DB00370	DB00862
DB00370	DB00669
DB00370	DB01149
DB00370	DB00396
DB00370	DB00768
DB00370	DB00953
DB00370	DB01623
DB01242	DB00363
DB01242	DB00715
DB01242	DB01238
DB01242	DB00734
DB01242	DB00334
DB01242	DB00186
DB01242	DB00285
DB01242	DB01224
DB01242	DB00999
DB01242	DB00458
DB01242	DB00540
DB01242	DB00571
DB01242	DB00193
DB01242	DB00370
DB01242	DB00843
DB01242	DB00246
DB01242	DB01623
DB00897	DB01238
DB00897	DB00476
DB00897	DB00285
DB00897	DB00246
DB00458	DB00476
DB00458	DB00734
DB00458	DB00421
DB00458	DB01036
DB00458	DB00795
DB00458	DB00285
DB00458	DB00186
DB00458	DB00481
DB00458	DB01224
DB00458	DB00334
DB00458	DB00580
DB00458	DB00675
DB00458	DB00273
DB00458	DB01204
DB00675	DB00285
DB00675	DB01036
DB00675	DB00364
DB00675	DB00193
DB00675	DB00580
DB00481	DB00421
DB00481	DB00285
DB00481	DB00669
DB00481	DB00734
DB00481	DB01036
DB00481	DB00412
DB00481	DB00605
DB00481	DB01194
DB00481	DB00747
DB00481	DB00193
DB00481	DB00675
DB00481	DB00768
DB01149	DB01083
DB01149	DB00571
DB01149	DB00715
DB01149	DB00904
DB01149	DB00231
DB01149	DB00580
DB01149	DB00433
DB01149	DB00842
DB01149	DB01224
DB01149	DB01036
DB01149	DB00285
DB01149	DB01238
DB01149	DB00273
DB01149	DB00669
DB01149	DB00476
DB01149	DB00706
DB01149	DB00412
DB01149	DB00734
DB01149	DB01069
DB01149	DB00193
DB01149	DB00334
DB01149	DB00396
DB01149	DB01623
DB01149	DB00246
DB01036	DB01238
DB01036	DB00273
DB01036	DB00285
DB01036	DB00795
DB01036	DB00530
DB01036	DB00216
DB01036	DB00897
DB01142	DB00273
DB01142	DB00571
DB01142	DB00706
DB01142	DB00476
DB01142	DB00370
DB01142	DB00231
DB01142	DB00669
DB01142	DB01069
DB01142	DB00690
DB01142	DB00246
DB01142	DB00285
DB01142	DB00433
DB01142	DB00920
DB01142	DB01238
DB01142	DB00734
DB01142	DB01224
DB01142	DB00580
DB01142	DB00502
DB01142	DB00540
DB01142	DB00472
DB01142	DB00999
DB01142	DB00715
DB01142	DB00334
DB01142	DB01083
DB01142	DB00193
DB01142	DB01149
DB01142	DB00953
DB01142	DB00333
DB01142	DB00458
DB01595	DB00421
DB01215	DB00186
DB01215	DB00897
DB01215	DB00472
DB01215	DB00811
DB01173	DB00476
DB01173	DB01224
DB01173	DB00715
DB01173	DB01069
DB01173	DB00580
DB01173	DB01036
DB01173	DB00897
DB01173	DB00669
DB01173	DB00656
DB01173	DB00675
DB01173	DB00433
DB00333	DB00715
DB00333	DB01224
DB00333	DB00811
DB00333	DB00370
DB00333	DB00273
DB00333	DB01069
DB00333	DB00734
DB00333	DB00193
DB00333	DB00285
DB00333	DB00231
DB00333	DB00433
DB00412	DB00795
DB00412	DB00580
DB00586	DB00811
DB00586	DB00273
DB00586	DB00897
DB00586	DB00669
DB00586	DB00619
DB00586	DB01083
DB00586	DB00285
DB00586	DB01589
DB00586	DB00502
DB00586	DB00580
DB00586	DB00843
DB00586	DB00186
DB00586	DB00216
DB00586	DB00605
DB00586	DB00412
DB00586	DB00734
DB00586	DB00999
DB00586	DB01238
DB00586	DB00328
DB00586	DB01595
DB00586	DB01115
DB00586	DB00396
DB00586	DB01023
DB00586	DB00334
DB00586	DB01236
DB00586	DB00364
DB00586	DB00706
DB00586	DB00246
DB00586	DB00683
DB00586	DB00472
DB00586	DB01069
DB00586	DB01110
DB00586	DB00433
DB00586	DB00675
DB00586	DB01142
DB00586	DB01162
DB00586	DB00193
DB00586	DB00960
DB00586	DB01215
DB00586	DB00540
DB00586	DB00524
DB00586	DB01173
DB00490	DB01036
DB00490	DB01224
DB00490	DB00580
DB00490	DB00706
DB00490	DB00215
DB00490	DB00458
DB00490	DB00186
DB00490	DB00575
DB00490	DB00715
DB00490	DB00285
DB00490	DB00734
DB00490	DB00999
DB00490	DB00472
DB00490	DB00216
DB00490	DB00482
DB00490	DB00540
DB00490	DB01069
DB00490	DB00829
DB00490	DB00433
DB00490	DB01142
DB00490	DB00246
DB00490	DB00334
DB00490	DB00843
DB00490	DB00333
DB00490	DB00795
DB00490	DB00808
DB00490	DB00590
DB00490	DB00193
DB00490	DB00669
DB00490	DB00502
DB00490	DB00231
DB00490	DB01242
DB00490	DB01173
DB00490	DB00690
DB00490	DB00328
DB00490	DB00836
DB00490	DB00897
DB00490	DB00675
DB00490	DB00586
DB00413	DB00580
DB00413	DB00268
DB00413	DB00669
DB00413	DB00862
DB00413	DB00273
DB00413	DB00231
DB00413	DB00246
DB00413	DB01036
DB01623	DB00476
DB01623	DB01238
DB01623	DB00273
DB01623	DB00246
DB01623	DB00285
DB00184	DB00363
DB00184	DB00215
DB00184	DB00421
DB00184	DB01238
DB00184	DB00590
DB00184	DB00277
DB00184	DB01023
DB00184	DB00285
DB00184	DB01234
DB00184	DB00575
DB00184	DB01136
DB00184	DB00257
DB00184	DB00490
DB00184	DB00586
DB00184	DB00706
DB00184	DB01036
DB00184	DB00904
DB00184	DB00246
DB00184	DB00540
DB00184	DB01623
DB00908	DB00661
DB00908	DB01083
DB00908	DB00706
DB00908	DB00811
DB00908	DB00715
DB00908	DB01162
DB00908	DB00575
DB00908	DB00472
DB00908	DB00404
DB00908	DB00806
DB00908	DB00580
DB00908	DB01142
DB00908	DB00364
DB00908	DB01069
DB00908	DB00586
DB00908	DB00334
DB00908	DB00571
DB00908	DB01595
DB00811	DB00476
DB00811	DB00897
DB00811	DB00273
DB00811	DB01238
DB00811	DB00412
DB00811	DB00246
DB01110	DB00370
DB01110	DB00734
DB01110	DB00715
DB01110	DB00334
DB00328	DB00364
DB00328	DB00734
DB00328	DB00273
DB00328	DB00706
DB00328	DB00669
DB00328	DB00904
DB00328	DB00186
DB00328	DB00605
DB00328	DB00334
DB00328	DB00580
DB00328	DB00396
DB00328	DB00433
DB00328	DB01238
DB00328	DB00193
DB00328	DB00524
DB00328	DB01069
DB00328	DB00540
DB00328	DB01173
DB00328	DB00675
DB01373	DB01162
DB01373	DB00715
DB01373	DB00887
DB01373	DB00999
DB01373	DB00661
DB01373	DB01115
DB01373	DB01234
DB01373	DB00321
DB01373	DB00270
DB01373	DB01224
DB01373	DB00675
DB01373	DB00334
DB00661	DB00836
DB00661	DB01224
DB00661	DB01068
DB00661	DB01136
DB00661	DB00273
DB00661	DB00268
DB00661	DB00433
DB00661	DB00904
DB00661	DB00482
DB00661	DB00363
DB00661	DB00843
DB00661	DB00806
DB00661	DB01173
DB00661	DB00794
DB00661	DB01238
DB00661	DB00334
DB00661	DB00186
DB00661	DB01036
DB00661	DB00396
DB00661	DB01149
DB00661	DB00669
DB00661	DB00586
DB00661	DB00231
DB00661	DB00590
DB00661	DB01162
DB00661	DB00619
DB00246	DB00412
DB00246	DB00364
DB00783	DB00246
DB00783	DB00580
DB00783	DB01238
DB00783	DB00273
DB00783	DB00904
DB00783	DB00571
DB00783	DB00277
DB00783	DB00669
DB00783	DB00184
DB00783	DB00186
DB00783	DB00715
DB00783	DB00842
DB00783	DB00215
DB00783	DB00381
DB00783	DB00404
DB00783	DB01115
DB00783	DB00472
DB00783	DB01068
DB00783	DB01083
DB00783	DB00502
DB00783	DB00257
DB00783	DB00908
DB00783	DB01023
DB00783	DB01234
DB00783	DB00433
DB00783	DB00829
DB00783	DB00661
DB00783	DB00285
DB00783	DB00690
DB00783	DB00795
DB00783	DB00458
DB00783	DB01036
DB00783	DB00969
DB00783	DB00619
DB00783	DB00364
DB00783	DB00334
DB00783	DB00575
DB00783	DB00321
DB00783	DB00734
DB00783	DB00975
DB00783	DB01142
DB00783	DB01069
DB00783	DB00540
DB00783	DB00887
DB00783	DB00193
DB00783	DB00794
DB00783	DB00953
DB00783	DB00675
DB00783	DB00586
DB00783	DB00594
DB00783	DB00328
DB00783	DB00524
DB00783	DB00843
DB00783	DB00490
DB00783	DB00370
DB00783	DB01149
DB00783	DB01173
DB00334	DB00231
DB00334	DB01069
DB00334	DB00811
DB00334	DB00285
DB00334	DB00897
DB00334	DB00571
DB00334	DB00706
DB00334	DB01083
DB00334	DB01238
DB00334	DB00364
DB00334	DB00715
DB00334	DB00734
DB00334	DB00273
DB00334	DB00193
DB00334	DB00580
DB00334	DB00850
DB00334	DB01224
DB00334	DB00412
DB00334	DB00246
DB00334	DB01623
DB00334	DB00862
DB00334	DB00549
DB00334	DB00669
DB00836	DB00364
DB00836	DB00334
DB00836	DB00540
DB00836	DB00481
DB00836	DB00396
DB00836	DB00193
DB00836	DB00794
DB00668	DB00404
DB00668	DB00364
DB00668	DB00661
DB00668	DB00215
DB00668	DB00381
DB00668	DB00669
DB00668	DB00433
DB00668	DB00829
DB00668	DB00502
DB00668	DB00571
DB00668	DB01236
DB00668	DB01115
DB00668	DB01069
DB00668	DB00887
DB00668	DB01068
DB00668	DB01224
DB00668	DB00193
DB00668	DB00490
DB00668	DB00328
DB00668	DB00836
DB00969	DB00381
DB00969	DB00715
DB00969	DB01069
DB00969	DB01142
DB00969	DB00186
DB00248	DB01136
DB00887	DB00715
DB00887	DB00364
DB00887	DB00186
DB00887	DB00904
DB00887	DB01068
DB00887	DB00836
DB00887	DB01069
DB00887	DB00706
DB00887	DB00285
DB00887	DB00482
DB00887	DB00808
DB00887	DB00575
DB00887	DB00273
DB00887	DB00549
DB00887	DB00270
DB00887	DB01162
DB00887	DB00571
DB00887	DB01142
DB01083	DB00412
DB01083	DB01036
DB01083	DB00285
DB01083	DB00193
DB01083	DB00715
DB01083	DB00953
DB01083	DB00580
DB01083	DB00364
DB01083	DB00669
DB01083	DB01069
DB01083	DB00433
DB00273	DB00580
DB00273	DB00246
DB00273	DB01238
DB00273	DB00549
DB00273	DB00412
DB00273	DB00193
DB00273	DB00897
DB00273	DB00795
Note: List of 1,512 clinically reported adverse drug interactions (high-blood pressure event) when co-used in the clinic from the TWOSIDE database.
