# Supplementary material for: Network-based prediction of drug combinations
Source: Nat Commun. 2019 Mar 13;10:1197. doi: 10.1038/s41467-019-09186-x (PMC6416394; doi:10.1038/s41467-019-09186-x)
Supplement: Supplementary file 7 — Supplementary Data 5 [file 41467_2019_9186_MOESM7_ESM.xlsx]

## Sheet: Supplementary Data 5
Interaction_A(DrugBank_ID)	Interaction_B(DrugBank_ID)	Interaction_A(Generic name)	Interaction_B(Generic name)	sAB	Network principles
DB01193	DB00866	Acebutolol	Alprenolol	-1.25	P1
DB01193	DB00594	Acebutolol	Amiloride	0.3875	P2
DB01193	DB00381	Acebutolol	Amlodipine	0.244048	P2
DB01193	DB00335	Acebutolol	Atenolol	-2	P1
DB01193	DB00436	Acebutolol	Bendroflumethiazide	0.25	P2
DB01193	DB01244	Acebutolol	Bepridil	0.0333333	P2
DB01193	DB00195	Acebutolol	Betaxolol	-2	P1
DB01193	DB00217	Acebutolol	Bethanidine	-0.333333	P1
DB01193	DB01295	Acebutolol	Bevantolol	-1.6	P1
DB01193	DB00612	Acebutolol	Bisoprolol	-1.46667	P1
DB01193	DB08807	Acebutolol	Bopindolol	-0.742857	P1
DB01193	DB00559	Acebutolol	Bosentan	0	P2
DB01193	DB08808	Acebutolol	Bupranolol	-1.46667	P1
DB01193	DB01197	Acebutolol	Captopril	0.333333	P2
DB01193	DB00521	Acebutolol	Carteolol	-2	P1
DB01193	DB00880	Acebutolol	Chlorothiazide	0.433333	P2
DB01193	DB00575	Acebutolol	Clonidine	-0.0375	P1
DB01193	DB00606	Acebutolol	Cyclothiazide	0.25	P2
DB01193	DB01119	Acebutolol	Diazoxide	-0.2	P1
DB01193	DB00343	Acebutolol	Diltiazem	-0.25	P1
DB01193	DB00590	Acebutolol	Doxazosin	-0.0793651	P1
DB01193	DB00903	Acebutolol	Etacrynic acid	-0.416667	P1
DB01193	DB01023	Acebutolol	Felodipine	0.158824	P2
DB01193	DB00800	Acebutolol	Fenoldopam	-0.125	P1
DB01193	DB00695	Acebutolol	Furosemide	-0.5	P1
DB01193	DB01018	Acebutolol	Guanfacine	-1	P1
DB01193	DB00999	Acebutolol	Hydrochlorothiazide	0.316667	P2
DB01193	DB00774	Acebutolol	Hydroflumethiazide	0.2	P2
DB01193	DB00808	Acebutolol	Indapamide	0	P2
DB01193	DB01029	Acebutolol	Irbesartan	0	P2
DB01193	DB00270	Acebutolol	Isradipine	0.0793651	P2
DB01193	DB00598	Acebutolol	Labetalol	-0.885714	P1
DB01193	DB00722	Acebutolol	Lisinopril	0.25	P2
DB01193	DB08932	Acebutolol	Macitentan	0	P2
DB01193	DB00232	Acebutolol	Methyclothiazide	0.433333	P2
DB01193	DB00968	Acebutolol	Methyldopa	-0.5	P1
DB01193	DB01214	Acebutolol	Metipranolol	-2	P1
DB01193	DB00524	Acebutolol	Metolazone	0.3375	P2
DB01193	DB00264	Acebutolol	Metoprolol	-1.46667	P1
DB01193	DB01388	Acebutolol	Mibefradil	0.475694	P2
DB01193	DB00350	Acebutolol	Minoxidil	0	P2
DB01193	DB00691	Acebutolol	Moexipril	0.25	P2
DB01193	DB01203	Acebutolol	Nadolol	-1.46667	P1
DB01193	DB04861	Acebutolol	Nebivolol	-1.6	P1
DB01193	DB00622	Acebutolol	Nicardipine	0.161111	P2
DB01193	DB01115	Acebutolol	Nifedipine	0.0314685	P2
DB01193	DB06712	Acebutolol	Nilvadipine	0.125	P2
DB01193	DB00401	Acebutolol	Nisoldipine	0.0857143	P2
DB01193	DB01054	Acebutolol	Nitrendipine	0.1125	P2
DB01193	DB01580	Acebutolol	Oxprenolol	-2	P1
DB01193	DB01626	Acebutolol	Pargyline	0.25	P2
DB01193	DB01359	Acebutolol	Penbutolol	-2	P1
DB01193	DB00925	Acebutolol	Phenoxybenzamine	-0.308081	P1
DB01193	DB00692	Acebutolol	Phentolamine	-0.0166667	P1
DB01193	DB00960	Acebutolol	Pindolol	-0.3875	P1
DB01193	DB00457	Acebutolol	Prazosin	0.0892857	P2
DB01193	DB01325	Acebutolol	Quinethazone	0	P2
DB01193	DB06268	Acebutolol	Sitaxentan	0	P2
DB01193	DB00421	Acebutolol	Spironolactone	0.5	P2
DB01193	DB01349	Acebutolol	Tasosartan	0	P2
DB01193	DB00966	Acebutolol	Telmisartan	0	P2
DB01193	DB00373	Acebutolol	Timolol	-1.46667	P1
DB01193	DB01021	Acebutolol	Trichlormethiazide	0.2	P2
DB01193	DB00661	Acebutolol	Verapamil	0.530021	P2
DB00866	DB00594	Alprenolol	Amiloride	0.6875	P2
DB00866	DB00381	Alprenolol	Amlodipine	0.458333	P2
DB00866	DB00335	Alprenolol	Atenolol	-1.25	P1
DB00866	DB00436	Alprenolol	Bendroflumethiazide	0.5	P2
DB00866	DB01244	Alprenolol	Bepridil	0.307143	P2
DB00866	DB00195	Alprenolol	Betaxolol	-1.25	P1
DB00866	DB00217	Alprenolol	Bethanidine	0	P2
DB00866	DB01295	Alprenolol	Bevantolol	-1.03571	P1
DB00866	DB00612	Alprenolol	Bisoprolol	-1.13095	P1
DB00866	DB08807	Alprenolol	Bopindolol	-1.23889	P1
DB00866	DB00559	Alprenolol	Bosentan	0.25	P2
DB00866	DB08808	Alprenolol	Bupranolol	-1.13095	P1
DB00866	DB01197	Alprenolol	Captopril	0.625	P2
DB00866	DB00521	Alprenolol	Carteolol	-1.25	P1
DB00866	DB00880	Alprenolol	Chlorothiazide	0.654762	P2
DB00866	DB00575	Alprenolol	Clonidine	0.3125	P2
DB00866	DB00606	Alprenolol	Cyclothiazide	0.55	P2
DB00866	DB01119	Alprenolol	Diazoxide	0.05	P2
DB00866	DB00343	Alprenolol	Diltiazem	0.0833333	P2
DB00866	DB00590	Alprenolol	Doxazosin	0.301948	P2
DB00866	DB00903	Alprenolol	Etacrynic acid	-0.125	P1
DB00866	DB01023	Alprenolol	Felodipine	0.402632	P2
DB00866	DB00800	Alprenolol	Fenoldopam	0.25	P2
DB00866	DB00695	Alprenolol	Furosemide	-0.25	P1
DB00866	DB01018	Alprenolol	Guanfacine	-0.416667	P1
DB00866	DB00999	Alprenolol	Hydrochlorothiazide	0.578571	P2
DB00866	DB00774	Alprenolol	Hydroflumethiazide	0.414286	P2
DB00866	DB00808	Alprenolol	Indapamide	0.25	P2
DB00866	DB01029	Alprenolol	Irbesartan	0.25	P2
DB00866	DB00270	Alprenolol	Isradipine	0.288961	P2
DB00866	DB00598	Alprenolol	Labetalol	-0.683333	P1
DB00866	DB00722	Alprenolol	Lisinopril	0.583333	P2
DB00866	DB08932	Alprenolol	Macitentan	0.25	P2
DB00866	DB00232	Alprenolol	Methyclothiazide	0.654762	P2
DB00866	DB00968	Alprenolol	Methyldopa	0.0833333	P2
DB00866	DB01214	Alprenolol	Metipranolol	-1.25	P1
DB00866	DB00524	Alprenolol	Metolazone	0.604167	P2
DB00866	DB00264	Alprenolol	Metoprolol	-1.13095	P1
DB00866	DB01388	Alprenolol	Mibefradil	0.68125	P2
DB00866	DB00350	Alprenolol	Minoxidil	0.0833333	P2
DB00866	DB00691	Alprenolol	Moexipril	0.583333	P2
DB00866	DB01203	Alprenolol	Nadolol	-1.13095	P1
DB00866	DB04861	Alprenolol	Nebivolol	-1.60714	P1
DB00866	DB00622	Alprenolol	Nicardipine	0.406566	P2
DB00866	DB01115	Alprenolol	Nifedipine	0.271212	P2
DB00866	DB06712	Alprenolol	Nilvadipine	0.3	P2
DB00866	DB00401	Alprenolol	Nisoldipine	0.272222	P2
DB00866	DB01054	Alprenolol	Nitrendipine	0.3125	P2
DB00866	DB01580	Alprenolol	Oxprenolol	-1.25	P1
DB00866	DB01626	Alprenolol	Pargyline	0.583333	P2
DB00866	DB01359	Alprenolol	Penbutolol	-1.25	P1
DB00866	DB00925	Alprenolol	Phenoxybenzamine	-0.0790598	P1
DB00866	DB00692	Alprenolol	Phentolamine	0.0428571	P2
DB00866	DB00960	Alprenolol	Pindolol	-0.9375	P1
DB00866	DB00457	Alprenolol	Prazosin	0.214286	P2
DB00866	DB01325	Alprenolol	Quinethazone	0.25	P2
DB00866	DB06268	Alprenolol	Sitaxentan	0.25	P2
DB00866	DB00421	Alprenolol	Spironolactone	0.75	P2
DB00866	DB01349	Alprenolol	Tasosartan	0.25	P2
DB00866	DB00966	Alprenolol	Telmisartan	0.25	P2
DB00866	DB00373	Alprenolol	Timolol	-1.13095	P1
DB00866	DB01021	Alprenolol	Trichlormethiazide	0.414286	P2
DB00866	DB00661	Alprenolol	Verapamil	0.745238	P2
DB00594	DB00381	Amiloride	Amlodipine	0.495833	P2
DB00594	DB00335	Amiloride	Atenolol	0.3875	P2
DB00594	DB00436	Amiloride	Bendroflumethiazide	0.270833	P2
DB00594	DB01244	Amiloride	Bepridil	0.443056	P2
DB00594	DB00195	Amiloride	Betaxolol	0.3875	P2
DB00594	DB00217	Amiloride	Bethanidine	0.520833	P2
DB00594	DB01295	Amiloride	Bevantolol	0.460227	P2
DB00594	DB00612	Amiloride	Bisoprolol	0.793561	P2
DB00594	DB08807	Amiloride	Bopindolol	0.895192	P2
DB00594	DB00559	Amiloride	Bosentan	0.4875	P2
DB00594	DB08808	Amiloride	Bupranolol	0.793561	P2
DB00594	DB01197	Amiloride	Captopril	0.1875	P2
DB00594	DB00521	Amiloride	Carteolol	0.3875	P2
DB00594	DB00880	Amiloride	Chlorothiazide	0.475379	P2
DB00594	DB00575	Amiloride	Clonidine	0.6875	P2
DB00594	DB00606	Amiloride	Cyclothiazide	0.401786	P2
DB00594	DB01119	Amiloride	Diazoxide	0.218269	P2
DB00594	DB00343	Amiloride	Diltiazem	-0.1125	P1
DB00594	DB00590	Amiloride	Doxazosin	0.66369	P2
DB00594	DB00903	Amiloride	Etacrynic acid	0.104167	P2
DB00594	DB01023	Amiloride	Felodipine	0.461413	P2
DB00594	DB00800	Amiloride	Fenoldopam	1.04464	P2
DB00594	DB00695	Amiloride	Furosemide	-0.4125	P1
DB00594	DB01018	Amiloride	Guanfacine	0.0875	P2
DB00594	DB00999	Amiloride	Hydrochlorothiazide	0.420833	P2
DB00594	DB00774	Amiloride	Hydroflumethiazide	0.470833	P2
DB00594	DB00808	Amiloride	Indapamide	0.401786	P2
DB00594	DB01029	Amiloride	Irbesartan	0.369318	P2
DB00594	DB00270	Amiloride	Isradipine	0.31131	P2
DB00594	DB00598	Amiloride	Labetalol	0.818269	P2
DB00594	DB00722	Amiloride	Lisinopril	0.5875	P2
DB00594	DB08932	Amiloride	Macitentan	0.4875	P2
DB00594	DB00232	Amiloride	Methyclothiazide	0.475379	P2
DB00594	DB00968	Amiloride	Methyldopa	0.4875	P2
DB00594	DB01214	Amiloride	Metipranolol	0.3875	P2
DB00594	DB00524	Amiloride	Metolazone	0.5	P2
DB00594	DB00264	Amiloride	Metoprolol	0.793561	P2
DB00594	DB01388	Amiloride	Mibefradil	0.510417	P2
DB00594	DB00350	Amiloride	Minoxidil	-0.0125	P1
DB00594	DB00691	Amiloride	Moexipril	0.5875	P2
DB00594	DB01203	Amiloride	Nadolol	0.793561	P2
DB00594	DB04861	Amiloride	Nebivolol	0.369318	P2
DB00594	DB00622	Amiloride	Nicardipine	0.644765	P2
DB00594	DB01115	Amiloride	Nifedipine	0.352572	P2
DB00594	DB06712	Amiloride	Nilvadipine	0.294643	P2
DB00594	DB00401	Amiloride	Nisoldipine	0.295192	P2
DB00594	DB01054	Amiloride	Nitrendipine	0.3125	P2
DB00594	DB01580	Amiloride	Oxprenolol	0.3875	P2
DB00594	DB01626	Amiloride	Pargyline	0.4875	P2
DB00594	DB01359	Amiloride	Penbutolol	0.3875	P2
DB00594	DB00925	Amiloride	Phenoxybenzamine	0.65482	P2
DB00594	DB00692	Amiloride	Phentolamine	0.615278	P2
DB00594	DB00960	Amiloride	Pindolol	0.875	P2
DB00594	DB00457	Amiloride	Prazosin	0.560877	P2
DB00594	DB01325	Amiloride	Quinethazone	0.0875	P2
DB00594	DB06268	Amiloride	Sitaxentan	0.4875	P2
DB00594	DB00421	Amiloride	Spironolactone	0.758929	P2
DB00594	DB01349	Amiloride	Tasosartan	1.0875	P2
DB00594	DB00966	Amiloride	Telmisartan	0.460227	P2
DB00594	DB00373	Amiloride	Timolol	0.793561	P2
DB00594	DB01021	Amiloride	Trichlormethiazide	0.470833	P2
DB00594	DB00661	Amiloride	Verapamil	0.593083	P2
DB00381	DB00335	Amlodipine	Atenolol	0.244048	P2
DB00381	DB00436	Amlodipine	Bendroflumethiazide	-0.0416667	P1
DB00381	DB01244	Amlodipine	Bepridil	0.112879	P2
DB00381	DB00195	Amlodipine	Betaxolol	0.244048	P2
DB00381	DB00217	Amlodipine	Bethanidine	0.333333	P2
DB00381	DB01295	Amlodipine	Bevantolol	-0.175	P1
DB00381	DB00612	Amlodipine	Bisoprolol	0.558333	P2
DB00381	DB08807	Amlodipine	Bopindolol	0.652451	P2
DB00381	DB00559	Amlodipine	Bosentan	0.529762	P2
DB00381	DB08808	Amlodipine	Bupranolol	0.558333	P2
DB00381	DB01197	Amlodipine	Captopril	0.520833	P2
DB00381	DB00521	Amlodipine	Carteolol	0.244048	P2
DB00381	DB00880	Amlodipine	Chlorothiazide	0.125	P2
DB00381	DB00575	Amlodipine	Clonidine	-0.279167	P1
DB00381	DB00606	Amlodipine	Cyclothiazide	0.0694444	P2
DB00381	DB01119	Amlodipine	Diazoxide	-0.12402	P1
DB00381	DB00343	Amlodipine	Diltiazem	0.0297619	P2
DB00381	DB00590	Amlodipine	Doxazosin	-0.319862	P1
DB00381	DB00903	Amlodipine	Etacrynic acid	0.145833	P2
DB00381	DB01023	Amlodipine	Felodipine	-0.608333	P1
DB00381	DB00800	Amlodipine	Fenoldopam	0.513889	P2
DB00381	DB00695	Amlodipine	Furosemide	-0.327381	P1
DB00381	DB01018	Amlodipine	Guanfacine	-0.113095	P1
DB00381	DB00999	Amlodipine	Hydrochlorothiazide	0.131061	P2
DB00381	DB00774	Amlodipine	Hydroflumethiazide	0.181061	P2
DB00381	DB00808	Amlodipine	Indapamide	0.402778	P2
DB00381	DB01029	Amlodipine	Irbesartan	0.0916667	P2
DB00381	DB00270	Amlodipine	Isradipine	-0.973997	P1
DB00381	DB00598	Amlodipine	Labetalol	0.0642157	P2
DB00381	DB00722	Amlodipine	Lisinopril	0.60119	P2
DB00381	DB08932	Amlodipine	Macitentan	0.529762	P2
DB00381	DB00232	Amlodipine	Methyclothiazide	0.125	P2
DB00381	DB00968	Amlodipine	Methyldopa	0.386905	P2
DB00381	DB01214	Amlodipine	Metipranolol	0.244048	P2
DB00381	DB00524	Amlodipine	Metolazone	0.445833	P2
DB00381	DB00264	Amlodipine	Metoprolol	0.558333	P2
DB00381	DB01388	Amlodipine	Mibefradil	-0.653274	P1
DB00381	DB00350	Amlodipine	Minoxidil	0.10119	P2
DB00381	DB00691	Amlodipine	Moexipril	0.60119	P2
DB00381	DB01203	Amlodipine	Nadolol	0.558333	P2
DB00381	DB04861	Amlodipine	Nebivolol	0.225	P2
DB00381	DB00622	Amlodipine	Nicardipine	-0.697222	P1
DB00381	DB01115	Amlodipine	Nifedipine	-0.913208	P1
DB00381	DB06712	Amlodipine	Nilvadipine	-1.40278	P1
DB00381	DB00401	Amlodipine	Nisoldipine	-1.12402	P1
DB00381	DB01054	Amlodipine	Nitrendipine	-0.929167	P1
DB00381	DB01580	Amlodipine	Oxprenolol	0.244048	P2
DB00381	DB01626	Amlodipine	Pargyline	0.60119	P2
DB00381	DB01359	Amlodipine	Penbutolol	0.244048	P2
DB00381	DB00925	Amlodipine	Phenoxybenzamine	-0.176587	P1
DB00381	DB00692	Amlodipine	Phentolamine	-0.255303	P1
DB00381	DB00960	Amlodipine	Pindolol	0.570833	P2
DB00381	DB00457	Amlodipine	Prazosin	-0.231227	P1
DB00381	DB01325	Amlodipine	Quinethazone	-0.255952	P1
DB00381	DB06268	Amlodipine	Sitaxentan	0.529762	P2
DB00381	DB00421	Amlodipine	Spironolactone	0.569444	P2
DB00381	DB01349	Amlodipine	Tasosartan	0.815476	P2
DB00381	DB00966	Amlodipine	Telmisartan	0.558333	P2
DB00381	DB00373	Amlodipine	Timolol	0.558333	P2
DB00381	DB01021	Amlodipine	Trichlormethiazide	0.181061	P2
DB00381	DB00661	Amlodipine	Verapamil	-0.552489	P1
DB00335	DB00436	Atenolol	Bendroflumethiazide	0.25	P2
DB00335	DB01244	Atenolol	Bepridil	0.0333333	P2
DB00335	DB00195	Atenolol	Betaxolol	-2	P1
DB00335	DB00217	Atenolol	Bethanidine	-0.333333	P1
DB00335	DB01295	Atenolol	Bevantolol	-1.6	P1
DB00335	DB00612	Atenolol	Bisoprolol	-1.46667	P1
DB00335	DB08807	Atenolol	Bopindolol	-0.742857	P1
DB00335	DB00559	Atenolol	Bosentan	0	P2
DB00335	DB08808	Atenolol	Bupranolol	-1.46667	P1
DB00335	DB01197	Atenolol	Captopril	0.333333	P2
DB00335	DB00521	Atenolol	Carteolol	-2	P1
DB00335	DB00880	Atenolol	Chlorothiazide	0.433333	P2
DB00335	DB00575	Atenolol	Clonidine	-0.0375	P1
DB00335	DB00606	Atenolol	Cyclothiazide	0.25	P2
DB00335	DB01119	Atenolol	Diazoxide	-0.2	P1
DB00335	DB00343	Atenolol	Diltiazem	-0.25	P1
DB00335	DB00590	Atenolol	Doxazosin	-0.0793651	P1
DB00335	DB00903	Atenolol	Etacrynic acid	-0.416667	P1
DB00335	DB01023	Atenolol	Felodipine	0.158824	P2
DB00335	DB00800	Atenolol	Fenoldopam	-0.125	P1
DB00335	DB00695	Atenolol	Furosemide	-0.5	P1
DB00335	DB01018	Atenolol	Guanfacine	-1	P1
DB00335	DB00999	Atenolol	Hydrochlorothiazide	0.316667	P2
DB00335	DB00774	Atenolol	Hydroflumethiazide	0.2	P2
DB00335	DB00808	Atenolol	Indapamide	0	P2
DB00335	DB01029	Atenolol	Irbesartan	0	P2
DB00335	DB00270	Atenolol	Isradipine	0.0793651	P2
DB00335	DB00598	Atenolol	Labetalol	-0.885714	P1
DB00335	DB00722	Atenolol	Lisinopril	0.25	P2
DB00335	DB08932	Atenolol	Macitentan	0	P2
DB00335	DB00232	Atenolol	Methyclothiazide	0.433333	P2
DB00335	DB00968	Atenolol	Methyldopa	-0.5	P1
DB00335	DB01214	Atenolol	Metipranolol	-2	P1
DB00335	DB00524	Atenolol	Metolazone	0.3375	P2
DB00335	DB00264	Atenolol	Metoprolol	-1.46667	P1
DB00335	DB01388	Atenolol	Mibefradil	0.475694	P2
DB00335	DB00350	Atenolol	Minoxidil	0	P2
DB00335	DB00691	Atenolol	Moexipril	0.25	P2
DB00335	DB01203	Atenolol	Nadolol	-1.46667	P1
DB00335	DB04861	Atenolol	Nebivolol	-1.6	P1
DB00335	DB00622	Atenolol	Nicardipine	0.161111	P2
DB00335	DB01115	Atenolol	Nifedipine	0.0314685	P2
DB00335	DB06712	Atenolol	Nilvadipine	0.125	P2
DB00335	DB00401	Atenolol	Nisoldipine	0.0857143	P2
DB00335	DB01054	Atenolol	Nitrendipine	0.1125	P2
DB00335	DB01580	Atenolol	Oxprenolol	-2	P1
DB00335	DB01626	Atenolol	Pargyline	0.25	P2
DB00335	DB01359	Atenolol	Penbutolol	-2	P1
DB00335	DB00925	Atenolol	Phenoxybenzamine	-0.308081	P1
DB00335	DB00692	Atenolol	Phentolamine	-0.0166667	P1
DB00335	DB00960	Atenolol	Pindolol	-0.3875	P1
DB00335	DB00457	Atenolol	Prazosin	0.0892857	P2
DB00335	DB01325	Atenolol	Quinethazone	0	P2
DB00335	DB06268	Atenolol	Sitaxentan	0	P2
DB00335	DB00421	Atenolol	Spironolactone	0.5	P2
DB00335	DB01349	Atenolol	Tasosartan	0	P2
DB00335	DB00966	Atenolol	Telmisartan	0	P2
DB00335	DB00373	Atenolol	Timolol	-1.46667	P1
DB00335	DB01021	Atenolol	Trichlormethiazide	0.2	P2
DB00335	DB00661	Atenolol	Verapamil	0.530021	P2
DB00436	DB01244	Bendroflumethiazide	Bepridil	-0.121429	P1
DB00436	DB00195	Bendroflumethiazide	Betaxolol	0.25	P2
DB00436	DB00217	Bendroflumethiazide	Bethanidine	0.375	P2
DB00436	DB01295	Bendroflumethiazide	Bevantolol	0.321429	P2
DB00436	DB00612	Bendroflumethiazide	Bisoprolol	0.654762	P2
DB00436	DB08807	Bendroflumethiazide	Bopindolol	0.705556	P2
DB00436	DB00559	Bendroflumethiazide	Bosentan	0.0833333	P2
DB00436	DB08808	Bendroflumethiazide	Bupranolol	0.654762	P2
DB00436	DB01197	Bendroflumethiazide	Captopril	0.125	P2
DB00436	DB00521	Bendroflumethiazide	Carteolol	0.25	P2
DB00436	DB00880	Bendroflumethiazide	Chlorothiazide	-1.9881	P1
DB00436	DB00575	Bendroflumethiazide	Clonidine	0.479167	P2
DB00436	DB00606	Bendroflumethiazide	Cyclothiazide	-1.35	P1
DB00436	DB01119	Bendroflumethiazide	Diazoxide	-1.67222	P1
DB00436	DB00343	Bendroflumethiazide	Diltiazem	-0.25	P1
DB00436	DB00590	Bendroflumethiazide	Doxazosin	0.529221	P2
DB00436	DB00903	Bendroflumethiazide	Etacrynic acid	-0.125	P1
DB00436	DB01023	Bendroflumethiazide	Felodipine	0.113158	P2
DB00436	DB00800	Bendroflumethiazide	Fenoldopam	0.55	P2
DB00436	DB00695	Bendroflumethiazide	Furosemide	-1.41667	P1
DB00436	DB01018	Bendroflumethiazide	Guanfacine	-0.0833333	P1
DB00436	DB00999	Bendroflumethiazide	Hydrochlorothiazide	-1.35	P1
DB00436	DB00774	Bendroflumethiazide	Hydroflumethiazide	-1.3	P1
DB00436	DB00808	Bendroflumethiazide	Indapamide	-0.35	P1
DB00436	DB01029	Bendroflumethiazide	Irbesartan	-0.392857	P1
DB00436	DB00270	Bendroflumethiazide	Isradipine	-0.0292208	P1
DB00436	DB00598	Bendroflumethiazide	Labetalol	0.705556	P2
DB00436	DB00722	Bendroflumethiazide	Lisinopril	0.416667	P2
DB00436	DB08932	Bendroflumethiazide	Macitentan	0.0833333	P2
DB00436	DB00232	Bendroflumethiazide	Methyclothiazide	-1.9881	P1
DB00436	DB00968	Bendroflumethiazide	Methyldopa	0.416667	P2
DB00436	DB01214	Bendroflumethiazide	Metipranolol	0.25	P2
DB00436	DB00524	Bendroflumethiazide	Metolazone	-0.729167	P1
DB00436	DB00264	Bendroflumethiazide	Metoprolol	0.654762	P2
DB00436	DB01388	Bendroflumethiazide	Mibefradil	0.13125	P2
DB00436	DB00350	Bendroflumethiazide	Minoxidil	-0.416667	P1
DB00436	DB00691	Bendroflumethiazide	Moexipril	0.416667	P2
DB00436	DB01203	Bendroflumethiazide	Nadolol	0.654762	P2
DB00436	DB04861	Bendroflumethiazide	Nebivolol	0.178571	P2
DB00436	DB00622	Bendroflumethiazide	Nicardipine	0.45202	P2
DB00436	DB01115	Bendroflumethiazide	Nifedipine	0.0378788	P2
DB00436	DB06712	Bendroflumethiazide	Nilvadipine	0.3	P2
DB00436	DB00401	Bendroflumethiazide	Nisoldipine	0.327778	P2
DB00436	DB01054	Bendroflumethiazide	Nitrendipine	-0.0208333	P1
DB00436	DB01580	Bendroflumethiazide	Oxprenolol	0.25	P2
DB00436	DB01626	Bendroflumethiazide	Pargyline	0.25	P2
DB00436	DB01359	Bendroflumethiazide	Penbutolol	0.25	P2
DB00436	DB00925	Bendroflumethiazide	Phenoxybenzamine	0.42094	P2
DB00436	DB00692	Bendroflumethiazide	Phentolamine	0.4	P2
DB00436	DB00960	Bendroflumethiazide	Pindolol	0.645833	P2
DB00436	DB00457	Bendroflumethiazide	Prazosin	0.380952	P2
DB00436	DB01325	Bendroflumethiazide	Quinethazone	-1.91667	P1
DB00436	DB06268	Bendroflumethiazide	Sitaxentan	0.0833333	P2
DB00436	DB00421	Bendroflumethiazide	Spironolactone	0.35	P2
DB00436	DB01349	Bendroflumethiazide	Tasosartan	0.75	P2
DB00436	DB00966	Bendroflumethiazide	Telmisartan	0.178571	P2
DB00436	DB00373	Bendroflumethiazide	Timolol	0.654762	P2
DB00436	DB01021	Bendroflumethiazide	Trichlormethiazide	-1.01429	P1
DB00436	DB00661	Bendroflumethiazide	Verapamil	0.285238	P2
DB01244	DB00195	Bepridil	Betaxolol	0.0333333	P2
DB01244	DB00217	Bepridil	Bethanidine	0.271429	P2
DB01244	DB01295	Bepridil	Bevantolol	0.0461538	P2
DB01244	DB00612	Bepridil	Bisoprolol	0.379487	P2
DB01244	DB08807	Bepridil	Bopindolol	0.533333	P2
DB01244	DB00559	Bepridil	Bosentan	0.366667	P2
DB01244	DB08808	Bepridil	Bupranolol	0.379487	P2
DB01244	DB01197	Bepridil	Captopril	0.342857	P2
DB01244	DB00521	Bepridil	Carteolol	0.0333333	P2
DB01244	DB00880	Bepridil	Chlorothiazide	0.187179	P2
DB01244	DB00575	Bepridil	Clonidine	0.373611	P2
DB01244	DB00606	Bepridil	Cyclothiazide	0.1375	P2
DB01244	DB01119	Bepridil	Diazoxide	-0.333333	P1
DB01244	DB00343	Bepridil	Diltiazem	-0.133333	P1
DB01244	DB00590	Bepridil	Doxazosin	0.166387	P2
DB01244	DB00903	Bepridil	Etacrynic acid	-0.192857	P1
DB01244	DB01023	Bepridil	Felodipine	-0.74	P1
DB01244	DB00800	Bepridil	Fenoldopam	0.3875	P2
DB01244	DB00695	Bepridil	Furosemide	-0.55	P1
DB01244	DB01018	Bepridil	Guanfacine	-0.216667	P1
DB01244	DB00999	Bepridil	Hydrochlorothiazide	0.2	P2
DB01244	DB00774	Bepridil	Hydroflumethiazide	0.05	P2
DB01244	DB00808	Bepridil	Indapamide	-0.05	P1
DB01244	DB01029	Bepridil	Irbesartan	0.123077	P2
DB01244	DB00270	Bepridil	Isradipine	-0.413445	P1
DB01244	DB00598	Bepridil	Labetalol	0.466667	P2
DB01244	DB00722	Bepridil	Lisinopril	0.2	P2
DB01244	DB08932	Bepridil	Macitentan	0.366667	P2
DB01244	DB00232	Bepridil	Methyclothiazide	0.187179	P2
DB01244	DB00968	Bepridil	Methyldopa	0.283333	P2
DB01244	DB01214	Bepridil	Metipranolol	0.0333333	P2
DB01244	DB00524	Bepridil	Metolazone	0.359722	P2
DB01244	DB00264	Bepridil	Metoprolol	0.379487	P2
DB01244	DB01388	Bepridil	Mibefradil	-0.114904	P1
DB01244	DB00350	Bepridil	Minoxidil	-0.133333	P1
DB01244	DB00691	Bepridil	Moexipril	0.2	P2
DB01244	DB01203	Bepridil	Nadolol	0.379487	P2
DB01244	DB04861	Bepridil	Nebivolol	0.0461538	P2
DB01244	DB00622	Bepridil	Nicardipine	-0.081746	P1
DB01244	DB01115	Bepridil	Nifedipine	-0.321645	P1
DB01244	DB06712	Bepridil	Nilvadipine	0.0125	P2
DB01244	DB00401	Bepridil	Nisoldipine	0	P2
DB01244	DB01054	Bepridil	Nitrendipine	-0.376389	P1
DB01244	DB01580	Bepridil	Oxprenolol	0.0333333	P2
DB01244	DB01626	Bepridil	Pargyline	0.366667	P2
DB01244	DB01359	Bepridil	Penbutolol	0.0333333	P2
DB01244	DB00925	Bepridil	Phenoxybenzamine	-0.0602339	P1
DB01244	DB00692	Bepridil	Phentolamine	0.4	P2
DB01244	DB00960	Bepridil	Pindolol	0.568056	P2
DB01244	DB00457	Bepridil	Prazosin	0.205952	P2
DB01244	DB01325	Bepridil	Quinethazone	-0.133333	P1
DB01244	DB06268	Bepridil	Sitaxentan	0.366667	P2
DB01244	DB00421	Bepridil	Spironolactone	0.3875	P2
DB01244	DB01349	Bepridil	Tasosartan	0.95	P2
DB01244	DB00966	Bepridil	Telmisartan	0.430769	P2
DB01244	DB00373	Bepridil	Timolol	0.379487	P2
DB01244	DB01021	Bepridil	Trichlormethiazide	0.15	P2
DB01244	DB00661	Bepridil	Verapamil	0.0371736	P2
DB00195	DB00217	Betaxolol	Bethanidine	-0.333333	P1
DB00195	DB01295	Betaxolol	Bevantolol	-1.6	P1
DB00195	DB00612	Betaxolol	Bisoprolol	-1.46667	P1
DB00195	DB08807	Betaxolol	Bopindolol	-0.742857	P1
DB00195	DB00559	Betaxolol	Bosentan	0	P2
DB00195	DB08808	Betaxolol	Bupranolol	-1.46667	P1
DB00195	DB01197	Betaxolol	Captopril	0.333333	P2
DB00195	DB00521	Betaxolol	Carteolol	-2	P1
DB00195	DB00880	Betaxolol	Chlorothiazide	0.433333	P2
DB00195	DB00575	Betaxolol	Clonidine	-0.0375	P1
DB00195	DB00606	Betaxolol	Cyclothiazide	0.25	P2
DB00195	DB01119	Betaxolol	Diazoxide	-0.2	P1
DB00195	DB00343	Betaxolol	Diltiazem	-0.25	P1
DB00195	DB00590	Betaxolol	Doxazosin	-0.0793651	P1
DB00195	DB00903	Betaxolol	Etacrynic acid	-0.416667	P1
DB00195	DB01023	Betaxolol	Felodipine	0.158824	P2
DB00195	DB00800	Betaxolol	Fenoldopam	-0.125	P1
DB00195	DB00695	Betaxolol	Furosemide	-0.5	P1
DB00195	DB01018	Betaxolol	Guanfacine	-1	P1
DB00195	DB00999	Betaxolol	Hydrochlorothiazide	0.316667	P2
DB00195	DB00774	Betaxolol	Hydroflumethiazide	0.2	P2
DB00195	DB00808	Betaxolol	Indapamide	0	P2
DB00195	DB01029	Betaxolol	Irbesartan	0	P2
DB00195	DB00270	Betaxolol	Isradipine	0.0793651	P2
DB00195	DB00598	Betaxolol	Labetalol	-0.885714	P1
DB00195	DB00722	Betaxolol	Lisinopril	0.25	P2
DB00195	DB08932	Betaxolol	Macitentan	0	P2
DB00195	DB00232	Betaxolol	Methyclothiazide	0.433333	P2
DB00195	DB00968	Betaxolol	Methyldopa	-0.5	P1
DB00195	DB01214	Betaxolol	Metipranolol	-2	P1
DB00195	DB00524	Betaxolol	Metolazone	0.3375	P2
DB00195	DB00264	Betaxolol	Metoprolol	-1.46667	P1
DB00195	DB01388	Betaxolol	Mibefradil	0.475694	P2
DB00195	DB00350	Betaxolol	Minoxidil	0	P2
DB00195	DB00691	Betaxolol	Moexipril	0.25	P2
DB00195	DB01203	Betaxolol	Nadolol	-1.46667	P1
DB00195	DB04861	Betaxolol	Nebivolol	-1.6	P1
DB00195	DB00622	Betaxolol	Nicardipine	0.161111	P2
DB00195	DB01115	Betaxolol	Nifedipine	0.0314685	P2
DB00195	DB06712	Betaxolol	Nilvadipine	0.125	P2
DB00195	DB00401	Betaxolol	Nisoldipine	0.0857143	P2
DB00195	DB01054	Betaxolol	Nitrendipine	0.1125	P2
DB00195	DB01580	Betaxolol	Oxprenolol	-2	P1
DB00195	DB01626	Betaxolol	Pargyline	0.25	P2
DB00195	DB01359	Betaxolol	Penbutolol	-2	P1
DB00195	DB00925	Betaxolol	Phenoxybenzamine	-0.308081	P1
DB00195	DB00692	Betaxolol	Phentolamine	-0.0166667	P1
DB00195	DB00960	Betaxolol	Pindolol	-0.3875	P1
DB00195	DB00457	Betaxolol	Prazosin	0.0892857	P2
DB00195	DB01325	Betaxolol	Quinethazone	0	P2
DB00195	DB06268	Betaxolol	Sitaxentan	0	P2
DB00195	DB00421	Betaxolol	Spironolactone	0.5	P2
DB00195	DB01349	Betaxolol	Tasosartan	0	P2
DB00195	DB00966	Betaxolol	Telmisartan	0	P2
DB00195	DB00373	Betaxolol	Timolol	-1.46667	P1
DB00195	DB01021	Betaxolol	Trichlormethiazide	0.2	P2
DB00195	DB00661	Betaxolol	Verapamil	0.530021	P2
DB00217	DB01295	Bethanidine	Bevantolol	-0.285714	P1
DB00217	DB00612	Bethanidine	Bisoprolol	0.047619	P2
DB00217	DB08807	Bethanidine	Bopindolol	0.177778	P2
DB00217	DB00559	Bethanidine	Bosentan	0.166667	P2
DB00217	DB08808	Bethanidine	Bupranolol	0.047619	P2
DB00217	DB01197	Bethanidine	Captopril	0.625	P2
DB00217	DB00521	Bethanidine	Carteolol	-0.333333	P1
DB00217	DB00880	Bethanidine	Chlorothiazide	0.547619	P2
DB00217	DB00575	Bethanidine	Clonidine	-0.770833	P1
DB00217	DB00606	Bethanidine	Cyclothiazide	0.6	P2
DB00217	DB01119	Bethanidine	Diazoxide	0.244444	P2
DB00217	DB00343	Bethanidine	Diltiazem	0.166667	P2
DB00217	DB00590	Bethanidine	Doxazosin	-0.402597	P1
DB00217	DB00903	Bethanidine	Etacrynic acid	0.25	P2
DB00217	DB01023	Bethanidine	Felodipine	0.257895	P2
DB00217	DB00800	Bethanidine	Fenoldopam	-1	P1
DB00217	DB00695	Bethanidine	Furosemide	-0.333333	P1
DB00217	DB01018	Bethanidine	Guanfacine	-1.16667	P1
DB00217	DB00999	Bethanidine	Hydrochlorothiazide	0.542857	P2
DB00217	DB00774	Bethanidine	Hydroflumethiazide	0.521429	P2
DB00217	DB00808	Bethanidine	Indapamide	0.6	P2
DB00217	DB01029	Bethanidine	Irbesartan	0	P2
DB00217	DB00270	Bethanidine	Isradipine	0.12987	P2
DB00217	DB00598	Bethanidine	Labetalol	0.177778	P2
DB00217	DB00722	Bethanidine	Lisinopril	0.666667	P2
DB00217	DB08932	Bethanidine	Macitentan	0.166667	P2
DB00217	DB00232	Bethanidine	Methyclothiazide	0.547619	P2
DB00217	DB00968	Bethanidine	Methyldopa	-0.666667	P1
DB00217	DB01214	Bethanidine	Metipranolol	-0.333333	P1
DB00217	DB00524	Bethanidine	Metolazone	0.604167	P2
DB00217	DB00264	Bethanidine	Metoprolol	0.047619	P2
DB00217	DB01388	Bethanidine	Mibefradil	0.43125	P2
DB00217	DB00350	Bethanidine	Minoxidil	-0.666667	P1
DB00217	DB00691	Bethanidine	Moexipril	0.666667	P2
DB00217	DB01203	Bethanidine	Nadolol	0.047619	P2
DB00217	DB04861	Bethanidine	Nebivolol	-0.285714	P1
DB00217	DB00622	Bethanidine	Nicardipine	0.474747	P2
DB00217	DB01115	Bethanidine	Nifedipine	0.287879	P2
DB00217	DB06712	Bethanidine	Nilvadipine	0.15	P2
DB00217	DB00401	Bethanidine	Nisoldipine	0.133333	P2
DB00217	DB01054	Bethanidine	Nitrendipine	0.145833	P2
DB00217	DB01580	Bethanidine	Oxprenolol	-0.333333	P1
DB00217	DB01626	Bethanidine	Pargyline	0.5	P2
DB00217	DB01359	Bethanidine	Penbutolol	-0.333333	P1
DB00217	DB00925	Bethanidine	Phenoxybenzamine	-0.636752	P1
DB00217	DB00692	Bethanidine	Phentolamine	-0.635714	P1
DB00217	DB00960	Bethanidine	Pindolol	0.3125	P2
DB00217	DB00457	Bethanidine	Prazosin	-0.369048	P1
DB00217	DB01325	Bethanidine	Quinethazone	0.166667	P2
DB00217	DB06268	Bethanidine	Sitaxentan	0.166667	P2
DB00217	DB00421	Bethanidine	Spironolactone	0.5	P2
DB00217	DB01349	Bethanidine	Tasosartan	0.166667	P2
DB00217	DB00966	Bethanidine	Telmisartan	0.142857	P2
DB00217	DB00373	Bethanidine	Timolol	0.047619	P2
DB00217	DB01021	Bethanidine	Trichlormethiazide	0.521429	P2
DB00217	DB00661	Bethanidine	Verapamil	0.495238	P2
DB01295	DB00612	Bevantolol	Bisoprolol	-1.16667	P1
DB01295	DB08807	Bevantolol	Bopindolol	-0.6	P1
DB01295	DB00559	Bevantolol	Bosentan	0.2	P2
DB01295	DB08808	Bevantolol	Bupranolol	-1.16667	P1
DB01295	DB01197	Bevantolol	Captopril	0.428571	P2
DB01295	DB00521	Bevantolol	Carteolol	-1.6	P1
DB01295	DB00880	Bevantolol	Chlorothiazide	0.5	P2
DB01295	DB00575	Bevantolol	Clonidine	-0.573864	P1
DB01295	DB00606	Bevantolol	Cyclothiazide	0.222222	P2
DB01295	DB01119	Bevantolol	Diazoxide	-0.075	P1
DB01295	DB00343	Bevantolol	Diltiazem	-0.1	P1
DB01295	DB00590	Bevantolol	Doxazosin	-0.657143	P1
DB01295	DB00903	Bevantolol	Etacrynic acid	-0.25	P1
DB01295	DB01023	Bevantolol	Felodipine	0.155556	P2
DB01295	DB00800	Bevantolol	Fenoldopam	-0.111111	P1
DB01295	DB00695	Bevantolol	Furosemide	-0.4	P1
DB01295	DB01018	Bevantolol	Guanfacine	-0.9	P1
DB01295	DB00999	Bevantolol	Hydrochlorothiazide	0.361538	P2
DB01295	DB00774	Bevantolol	Hydroflumethiazide	0.257692	P2
DB01295	DB00808	Bevantolol	Indapamide	0.111111	P2
DB01295	DB01029	Bevantolol	Irbesartan	0	P2
DB01295	DB00270	Bevantolol	Isradipine	0.157143	P2
DB01295	DB00598	Bevantolol	Labetalol	-1.35	P1
DB01295	DB00722	Bevantolol	Lisinopril	0.4	P2
DB01295	DB08932	Bevantolol	Macitentan	0.2	P2
DB01295	DB00232	Bevantolol	Methyclothiazide	0.5	P2
DB01295	DB00968	Bevantolol	Methyldopa	-0.4	P1
DB01295	DB01214	Bevantolol	Metipranolol	-1.6	P1
DB01295	DB00524	Bevantolol	Metolazone	0.392045	P2
DB01295	DB00264	Bevantolol	Metoprolol	-1.16667	P1
DB01295	DB01388	Bevantolol	Mibefradil	0.504934	P2
DB01295	DB00350	Bevantolol	Minoxidil	0.1	P2
DB01295	DB00691	Bevantolol	Moexipril	0.4	P2
DB01295	DB01203	Bevantolol	Nadolol	-1.16667	P1
DB01295	DB04861	Bevantolol	Nebivolol	-1.33333	P1
DB01295	DB00622	Bevantolol	Nicardipine	-0.126984	P1
DB01295	DB01115	Bevantolol	Nifedipine	0.025974	P2
DB01295	DB06712	Bevantolol	Nilvadipine	0.194444	P2
DB01295	DB00401	Bevantolol	Nisoldipine	0.175	P2
DB01295	DB01054	Bevantolol	Nitrendipine	0.176136	P2
DB01295	DB01580	Bevantolol	Oxprenolol	-1.6	P1
DB01295	DB01626	Bevantolol	Pargyline	0.4	P2
DB01295	DB01359	Bevantolol	Penbutolol	-1.6	P1
DB01295	DB00925	Bevantolol	Phenoxybenzamine	-0.611111	P1
DB01295	DB00692	Bevantolol	Phentolamine	-0.465385	P1
DB01295	DB00960	Bevantolol	Pindolol	-0.323864	P1
DB01295	DB00457	Bevantolol	Prazosin	-0.271008	P1
DB01295	DB01325	Bevantolol	Quinethazone	0.1	P2
DB01295	DB06268	Bevantolol	Sitaxentan	0.2	P2
DB01295	DB00421	Bevantolol	Spironolactone	0.5	P2
DB01295	DB01349	Bevantolol	Tasosartan	0.2	P2
DB01295	DB00966	Bevantolol	Telmisartan	0.166667	P2
DB01295	DB00373	Bevantolol	Timolol	-1.16667	P1
DB01295	DB01021	Bevantolol	Trichlormethiazide	0.257692	P2
DB01295	DB00661	Bevantolol	Verapamil	0.511905	P2
DB00612	DB08807	Bisoprolol	Bopindolol	-0.641667	P1
DB00612	DB00559	Bisoprolol	Bosentan	0.333333	P2
DB00612	DB08808	Bisoprolol	Bupranolol	-1.33333	P1
DB00612	DB01197	Bisoprolol	Captopril	0.761905	P2
DB00612	DB00521	Bisoprolol	Carteolol	-1.46667	P1
DB00612	DB00880	Bisoprolol	Chlorothiazide	0.833333	P2
DB00612	DB00575	Bisoprolol	Clonidine	0.395833	P2
DB00612	DB00606	Bisoprolol	Cyclothiazide	0.666667	P2
DB00612	DB01119	Bisoprolol	Diazoxide	0.133333	P2
DB00612	DB00343	Bisoprolol	Diltiazem	0.233333	P2
DB00612	DB00590	Bisoprolol	Doxazosin	0.37619	P2
DB00612	DB00903	Bisoprolol	Etacrynic acid	-0.0595238	P1
DB00612	DB01023	Bisoprolol	Felodipine	0.488889	P2
DB00612	DB00800	Bisoprolol	Fenoldopam	0.333333	P2
DB00612	DB00695	Bisoprolol	Furosemide	-0.0666667	P1
DB00612	DB01018	Bisoprolol	Guanfacine	-0.366667	P1
DB00612	DB00999	Bisoprolol	Hydrochlorothiazide	0.694872	P2
DB00612	DB00774	Bisoprolol	Hydroflumethiazide	0.514103	P2
DB00612	DB00808	Bisoprolol	Indapamide	0.333333	P2
DB00612	DB01029	Bisoprolol	Irbesartan	0.333333	P2
DB00612	DB00270	Bisoprolol	Isradipine	0.390476	P2
DB00612	DB00598	Bisoprolol	Labetalol	-0.766667	P1
DB00612	DB00722	Bisoprolol	Lisinopril	0.733333	P2
DB00612	DB08932	Bisoprolol	Macitentan	0.333333	P2
DB00612	DB00232	Bisoprolol	Methyclothiazide	0.833333	P2
DB00612	DB00968	Bisoprolol	Methyldopa	0.133333	P2
DB00612	DB01214	Bisoprolol	Metipranolol	-1.46667	P1
DB00612	DB00524	Bisoprolol	Metolazone	0.725379	P2
DB00612	DB00264	Bisoprolol	Metoprolol	-1.33333	P1
DB00612	DB01388	Bisoprolol	Mibefradil	0.785636	P2
DB00612	DB00350	Bisoprolol	Minoxidil	0.233333	P2
DB00612	DB00691	Bisoprolol	Moexipril	0.733333	P2
DB00612	DB01203	Bisoprolol	Nadolol	-1.33333	P1
DB00612	DB04861	Bisoprolol	Nebivolol	-1.16667	P1
DB00612	DB00622	Bisoprolol	Nicardipine	0.492063	P2
DB00612	DB01115	Bisoprolol	Nifedipine	0.359307	P2
DB00612	DB06712	Bisoprolol	Nilvadipine	0.416667	P2
DB00612	DB00401	Bisoprolol	Nisoldipine	0.383333	P2
DB00612	DB01054	Bisoprolol	Nitrendipine	0.418561	P2
DB00612	DB01580	Bisoprolol	Oxprenolol	-1.46667	P1
DB00612	DB01626	Bisoprolol	Pargyline	0.733333	P2
DB00612	DB01359	Bisoprolol	Penbutolol	-1.46667	P1
DB00612	DB00925	Bisoprolol	Phenoxybenzamine	-0.0277778	P1
DB00612	DB00692	Bisoprolol	Phentolamine	0.40641	P2
DB00612	DB00960	Bisoprolol	Pindolol	-0.263258	P1
DB00612	DB00457	Bisoprolol	Prazosin	0.47409	P2
DB00612	DB01325	Bisoprolol	Quinethazone	0.433333	P2
DB00612	DB06268	Bisoprolol	Sitaxentan	0.333333	P2
DB00612	DB00421	Bisoprolol	Spironolactone	0.833333	P2
DB00612	DB01349	Bisoprolol	Tasosartan	0.333333	P2
DB00612	DB00966	Bisoprolol	Telmisartan	0.333333	P2
DB00612	DB00373	Bisoprolol	Timolol	-1.33333	P1
DB00612	DB01021	Bisoprolol	Trichlormethiazide	0.514103	P2
DB00612	DB00661	Bisoprolol	Verapamil	0.845238	P2
DB08807	DB00559	Bopindolol	Bosentan	0.542857	P2
DB08807	DB08808	Bopindolol	Bupranolol	-0.641667	P1
DB08807	DB01197	Bopindolol	Captopril	0.844444	P2
DB08807	DB00521	Bopindolol	Carteolol	-0.742857	P1
DB08807	DB00880	Bopindolol	Chlorothiazide	0.858333	P2
DB08807	DB00575	Bopindolol	Clonidine	0.4625	P2
DB08807	DB00606	Bopindolol	Cyclothiazide	0.763636	P2
DB08807	DB01119	Bopindolol	Diazoxide	0.3	P2
DB08807	DB00343	Bopindolol	Diltiazem	0.328571	P2
DB08807	DB00590	Bopindolol	Doxazosin	0.459524	P2
DB08807	DB00903	Bopindolol	Etacrynic acid	0.15	P2
DB08807	DB01023	Bopindolol	Felodipine	0.6	P2
DB08807	DB00800	Bopindolol	Fenoldopam	0.4	P2
DB08807	DB00695	Bopindolol	Furosemide	-0.0285714	P1
DB08807	DB01018	Bopindolol	Guanfacine	-0.1	P1
DB08807	DB00999	Bopindolol	Hydrochlorothiazide	0.766667	P2
DB08807	DB00774	Bopindolol	Hydroflumethiazide	0.616667	P2
DB08807	DB00808	Bopindolol	Indapamide	0.490909	P2
DB08807	DB01029	Bopindolol	Irbesartan	0.525	P2
DB08807	DB00270	Bopindolol	Isradipine	0.507143	P2
DB08807	DB00598	Bopindolol	Labetalol	-0.3	P1
DB08807	DB00722	Bopindolol	Lisinopril	0.828571	P2
DB08807	DB08932	Bopindolol	Macitentan	0.542857	P2
DB08807	DB00232	Bopindolol	Methyclothiazide	0.858333	P2
DB08807	DB00968	Bopindolol	Methyldopa	0.4	P2
DB08807	DB01214	Bopindolol	Metipranolol	-0.742857	P1
DB08807	DB00524	Bopindolol	Metolazone	0.799038	P2
DB08807	DB00264	Bopindolol	Metoprolol	-0.641667	P1
DB08807	DB01388	Bopindolol	Mibefradil	0.859821	P2
DB08807	DB00350	Bopindolol	Minoxidil	0.328571	P2
DB08807	DB00691	Bopindolol	Moexipril	0.828571	P2
DB08807	DB01203	Bopindolol	Nadolol	-0.641667	P1
DB08807	DB04861	Bopindolol	Nebivolol	-1.35	P1
DB08807	DB00622	Bopindolol	Nicardipine	0.598068	P2
DB08807	DB01115	Bopindolol	Nifedipine	0.417045	P2
DB08807	DB06712	Bopindolol	Nilvadipine	0.513636	P2
DB08807	DB00401	Bopindolol	Nisoldipine	0.5	P2
DB08807	DB01054	Bopindolol	Nitrendipine	0.520192	P2
DB08807	DB01580	Bopindolol	Oxprenolol	-0.742857	P1
DB08807	DB01626	Bopindolol	Pargyline	0.828571	P2
DB08807	DB01359	Bopindolol	Penbutolol	-0.742857	P1
DB08807	DB00925	Bopindolol	Phenoxybenzamine	0.0984127	P2
DB08807	DB00692	Bopindolol	Phentolamine	0.15	P2
DB08807	DB00960	Bopindolol	Pindolol	-0.902885	P1
DB08807	DB00457	Bopindolol	Prazosin	0.311654	P2
DB08807	DB01325	Bopindolol	Quinethazone	0.471429	P2
DB08807	DB06268	Bopindolol	Sitaxentan	0.542857	P2
DB08807	DB00421	Bopindolol	Spironolactone	0.9	P2
DB08807	DB01349	Bopindolol	Tasosartan	0.542857	P2
DB08807	DB00966	Bopindolol	Telmisartan	0.525	P2
DB08807	DB00373	Bopindolol	Timolol	-0.641667	P1
DB08807	DB01021	Bopindolol	Trichlormethiazide	0.616667	P2
DB08807	DB00661	Bopindolol	Verapamil	0.918315	P2
DB00559	DB08808	Bosentan	Bupranolol	0.333333	P2
DB00559	DB01197	Bosentan	Captopril	0.5	P2
DB00559	DB00521	Bosentan	Carteolol	0	P2
DB00559	DB00880	Bosentan	Chlorothiazide	0.233333	P2
DB00559	DB00575	Bosentan	Clonidine	0.4625	P2
DB00559	DB00606	Bosentan	Cyclothiazide	0.5	P2
DB00559	DB01119	Bosentan	Diazoxide	0.0857143	P2
DB00559	DB00343	Bosentan	Diltiazem	-0.25	P1
DB00559	DB00590	Bosentan	Doxazosin	0.587302	P2
DB00559	DB00903	Bosentan	Etacrynic acid	0.0833333	P2
DB00559	DB01023	Bosentan	Felodipine	0.511765	P2
DB00559	DB00800	Bosentan	Fenoldopam	0.25	P2
DB00559	DB00695	Bosentan	Furosemide	-0.75	P1
DB00559	DB01018	Bosentan	Guanfacine	-0.5	P1
DB00559	DB00999	Bosentan	Hydrochlorothiazide	0.4	P2
DB00559	DB00774	Bosentan	Hydroflumethiazide	0.45	P2
DB00559	DB00808	Bosentan	Indapamide	0.5	P2
DB00559	DB01029	Bosentan	Irbesartan	-0.8	P1
DB00559	DB00270	Bosentan	Isradipine	0.412698	P2
DB00559	DB00598	Bosentan	Labetalol	0.542857	P2
DB00559	DB00722	Bosentan	Lisinopril	0.25	P2
DB00559	DB08932	Bosentan	Macitentan	-2	P1
DB00559	DB00232	Bosentan	Methyclothiazide	0.233333	P2
DB00559	DB00968	Bosentan	Methyldopa	0	P2
DB00559	DB01214	Bosentan	Metipranolol	0	P2
DB00559	DB00524	Bosentan	Metolazone	0.4375	P2
DB00559	DB00264	Bosentan	Metoprolol	0.333333	P2
DB00559	DB01388	Bosentan	Mibefradil	0.586806	P2
DB00559	DB00350	Bosentan	Minoxidil	-0.5	P1
DB00559	DB00691	Bosentan	Moexipril	0.25	P2
DB00559	DB01203	Bosentan	Nadolol	0.333333	P2
DB00559	DB04861	Bosentan	Nebivolol	0	P2
DB00559	DB00622	Bosentan	Nicardipine	0.561111	P2
DB00559	DB01115	Bosentan	Nifedipine	0.56993	P2
DB00559	DB06712	Bosentan	Nilvadipine	0.375	P2
DB00559	DB00401	Bosentan	Nisoldipine	0.371429	P2
DB00559	DB01054	Bosentan	Nitrendipine	0.4125	P2
DB00559	DB01580	Bosentan	Oxprenolol	0	P2
DB00559	DB01626	Bosentan	Pargyline	0	P2
DB00559	DB01359	Bosentan	Penbutolol	0	P2
DB00559	DB00925	Bosentan	Phenoxybenzamine	0.510101	P2
DB00559	DB00692	Bosentan	Phentolamine	0.4	P2
DB00559	DB00960	Bosentan	Pindolol	0.5125	P2
DB00559	DB00457	Bosentan	Prazosin	0.464286	P2
DB00559	DB01325	Bosentan	Quinethazone	-0.25	P1
DB00559	DB06268	Bosentan	Sitaxentan	-2	P1
DB00559	DB00421	Bosentan	Spironolactone	0.5	P2
DB00559	DB01349	Bosentan	Tasosartan	0	P2
DB00559	DB00966	Bosentan	Telmisartan	0	P2
DB00559	DB00373	Bosentan	Timolol	0.333333	P2
DB00559	DB01021	Bosentan	Trichlormethiazide	0.45	P2
DB00559	DB00661	Bosentan	Verapamil	0.573499	P2
DB08808	DB01197	Bupranolol	Captopril	0.761905	P2
DB08808	DB00521	Bupranolol	Carteolol	-1.46667	P1
DB08808	DB00880	Bupranolol	Chlorothiazide	0.833333	P2
DB08808	DB00575	Bupranolol	Clonidine	0.395833	P2
DB08808	DB00606	Bupranolol	Cyclothiazide	0.666667	P2
DB08808	DB01119	Bupranolol	Diazoxide	0.133333	P2
DB08808	DB00343	Bupranolol	Diltiazem	0.233333	P2
DB08808	DB00590	Bupranolol	Doxazosin	0.37619	P2
DB08808	DB00903	Bupranolol	Etacrynic acid	-0.0595238	P1
DB08808	DB01023	Bupranolol	Felodipine	0.488889	P2
DB08808	DB00800	Bupranolol	Fenoldopam	0.333333	P2
DB08808	DB00695	Bupranolol	Furosemide	-0.0666667	P1
DB08808	DB01018	Bupranolol	Guanfacine	-0.366667	P1
DB08808	DB00999	Bupranolol	Hydrochlorothiazide	0.694872	P2
DB08808	DB00774	Bupranolol	Hydroflumethiazide	0.514103	P2
DB08808	DB00808	Bupranolol	Indapamide	0.333333	P2
DB08808	DB01029	Bupranolol	Irbesartan	0.333333	P2
DB08808	DB00270	Bupranolol	Isradipine	0.390476	P2
DB08808	DB00598	Bupranolol	Labetalol	-0.766667	P1
DB08808	DB00722	Bupranolol	Lisinopril	0.733333	P2
DB08808	DB08932	Bupranolol	Macitentan	0.333333	P2
DB08808	DB00232	Bupranolol	Methyclothiazide	0.833333	P2
DB08808	DB00968	Bupranolol	Methyldopa	0.133333	P2
DB08808	DB01214	Bupranolol	Metipranolol	-1.46667	P1
DB08808	DB00524	Bupranolol	Metolazone	0.725379	P2
DB08808	DB00264	Bupranolol	Metoprolol	-1.33333	P1
DB08808	DB01388	Bupranolol	Mibefradil	0.785636	P2
DB08808	DB00350	Bupranolol	Minoxidil	0.233333	P2
DB08808	DB00691	Bupranolol	Moexipril	0.733333	P2
DB08808	DB01203	Bupranolol	Nadolol	-1.33333	P1
DB08808	DB04861	Bupranolol	Nebivolol	-1.16667	P1
DB08808	DB00622	Bupranolol	Nicardipine	0.492063	P2
DB08808	DB01115	Bupranolol	Nifedipine	0.359307	P2
DB08808	DB06712	Bupranolol	Nilvadipine	0.416667	P2
DB08808	DB00401	Bupranolol	Nisoldipine	0.383333	P2
DB08808	DB01054	Bupranolol	Nitrendipine	0.418561	P2
DB08808	DB01580	Bupranolol	Oxprenolol	-1.46667	P1
DB08808	DB01626	Bupranolol	Pargyline	0.733333	P2
DB08808	DB01359	Bupranolol	Penbutolol	-1.46667	P1
DB08808	DB00925	Bupranolol	Phenoxybenzamine	-0.0277778	P1
DB08808	DB00692	Bupranolol	Phentolamine	0.40641	P2
DB08808	DB00960	Bupranolol	Pindolol	-0.263258	P1
DB08808	DB00457	Bupranolol	Prazosin	0.47409	P2
DB08808	DB01325	Bupranolol	Quinethazone	0.433333	P2
DB08808	DB06268	Bupranolol	Sitaxentan	0.333333	P2
DB08808	DB00421	Bupranolol	Spironolactone	0.833333	P2
DB08808	DB01349	Bupranolol	Tasosartan	0.333333	P2
DB08808	DB00966	Bupranolol	Telmisartan	0.333333	P2
DB08808	DB00373	Bupranolol	Timolol	-1.33333	P1
DB08808	DB01021	Bupranolol	Trichlormethiazide	0.514103	P2
DB08808	DB00661	Bupranolol	Verapamil	0.845238	P2
DB01197	DB00521	Captopril	Carteolol	0.333333	P2
DB01197	DB00880	Captopril	Chlorothiazide	0.547619	P2
DB01197	DB00575	Captopril	Clonidine	0.645833	P2
DB01197	DB00606	Captopril	Cyclothiazide	0.5	P2
DB01197	DB01119	Captopril	Diazoxide	0.133333	P2
DB01197	DB00343	Captopril	Diltiazem	0	P2
DB01197	DB00590	Captopril	Doxazosin	0.688312	P2
DB01197	DB00903	Captopril	Etacrynic acid	0.125	P2
DB01197	DB01023	Captopril	Felodipine	0.521053	P2
DB01197	DB00800	Captopril	Fenoldopam	1	P2
DB01197	DB00695	Captopril	Furosemide	-0.333333	P1
DB01197	DB01018	Captopril	Guanfacine	0.166667	P2
DB01197	DB00999	Captopril	Hydrochlorothiazide	0.328571	P2
DB01197	DB00774	Captopril	Hydroflumethiazide	0.378571	P2
DB01197	DB00808	Captopril	Indapamide	0.5	P2
DB01197	DB01029	Captopril	Irbesartan	0	P2
DB01197	DB00270	Captopril	Isradipine	0.493506	P2
DB01197	DB00598	Captopril	Labetalol	0.844444	P2
DB01197	DB00722	Captopril	Lisinopril	-0.333333	P1
DB01197	DB08932	Captopril	Macitentan	0.5	P2
DB01197	DB00232	Captopril	Methyclothiazide	0.547619	P2
DB01197	DB00968	Captopril	Methyldopa	0.666667	P2
DB01197	DB01214	Captopril	Metipranolol	0.333333	P2
DB01197	DB00524	Captopril	Metolazone	0.4375	P2
DB01197	DB00264	Captopril	Metoprolol	0.761905	P2
DB01197	DB01388	Captopril	Mibefradil	0.53125	P2
DB01197	DB00350	Captopril	Minoxidil	0	P2
DB01197	DB00691	Captopril	Moexipril	-0.333333	P1
DB01197	DB01203	Captopril	Nadolol	0.761905	P2
DB01197	DB04861	Captopril	Nebivolol	0.285714	P2
DB01197	DB00622	Captopril	Nicardipine	0.70202	P2
DB01197	DB01115	Captopril	Nifedipine	0.487879	P2
DB01197	DB06712	Captopril	Nilvadipine	0.45	P2
DB01197	DB00401	Captopril	Nisoldipine	0.466667	P2
DB01197	DB01054	Captopril	Nitrendipine	0.479167	P2
DB01197	DB01580	Captopril	Oxprenolol	0.333333	P2
DB01197	DB01626	Captopril	Pargyline	0.333333	P2
DB01197	DB01359	Captopril	Penbutolol	0.333333	P2
DB01197	DB00925	Captopril	Phenoxybenzamine	0.67094	P2
DB01197	DB00692	Captopril	Phentolamine	0.578571	P2
DB01197	DB00960	Captopril	Pindolol	0.895833	P2
DB01197	DB00457	Captopril	Prazosin	0.575397	P2
DB01197	DB01325	Captopril	Quinethazone	0.166667	P2
DB01197	DB06268	Captopril	Sitaxentan	0.5	P2
DB01197	DB00421	Captopril	Spironolactone	0.6	P2
DB01197	DB01349	Captopril	Tasosartan	-0.166667	P1
DB01197	DB00966	Captopril	Telmisartan	-0.142857	P1
DB01197	DB00373	Captopril	Timolol	0.761905	P2
DB01197	DB01021	Captopril	Trichlormethiazide	0.45	P2
DB01197	DB00661	Captopril	Verapamil	0.495238	P2
DB00521	DB00880	Carteolol	Chlorothiazide	0.433333	P2
DB00521	DB00575	Carteolol	Clonidine	-0.0375	P1
DB00521	DB00606	Carteolol	Cyclothiazide	0.25	P2
DB00521	DB01119	Carteolol	Diazoxide	-0.2	P1
DB00521	DB00343	Carteolol	Diltiazem	-0.25	P1
DB00521	DB00590	Carteolol	Doxazosin	-0.0793651	P1
DB00521	DB00903	Carteolol	Etacrynic acid	-0.416667	P1
DB00521	DB01023	Carteolol	Felodipine	0.158824	P2
DB00521	DB00800	Carteolol	Fenoldopam	-0.125	P1
DB00521	DB00695	Carteolol	Furosemide	-0.5	P1
DB00521	DB01018	Carteolol	Guanfacine	-1	P1
DB00521	DB00999	Carteolol	Hydrochlorothiazide	0.316667	P2
DB00521	DB00774	Carteolol	Hydroflumethiazide	0.2	P2
DB00521	DB00808	Carteolol	Indapamide	0	P2
DB00521	DB01029	Carteolol	Irbesartan	0	P2
DB00521	DB00270	Carteolol	Isradipine	0.0793651	P2
DB00521	DB00598	Carteolol	Labetalol	-0.885714	P1
DB00521	DB00722	Carteolol	Lisinopril	0.25	P2
DB00521	DB08932	Carteolol	Macitentan	0	P2
DB00521	DB00232	Carteolol	Methyclothiazide	0.433333	P2
DB00521	DB00968	Carteolol	Methyldopa	-0.5	P1
DB00521	DB01214	Carteolol	Metipranolol	-2	P1
DB00521	DB00524	Carteolol	Metolazone	0.3375	P2
DB00521	DB00264	Carteolol	Metoprolol	-1.46667	P1
DB00521	DB01388	Carteolol	Mibefradil	0.475694	P2
DB00521	DB00350	Carteolol	Minoxidil	0	P2
DB00521	DB00691	Carteolol	Moexipril	0.25	P2
DB00521	DB01203	Carteolol	Nadolol	-1.46667	P1
DB00521	DB04861	Carteolol	Nebivolol	-1.6	P1
DB00521	DB00622	Carteolol	Nicardipine	0.161111	P2
DB00521	DB01115	Carteolol	Nifedipine	0.0314685	P2
DB00521	DB06712	Carteolol	Nilvadipine	0.125	P2
DB00521	DB00401	Carteolol	Nisoldipine	0.0857143	P2
DB00521	DB01054	Carteolol	Nitrendipine	0.1125	P2
DB00521	DB01580	Carteolol	Oxprenolol	-2	P1
DB00521	DB01626	Carteolol	Pargyline	0.25	P2
DB00521	DB01359	Carteolol	Penbutolol	-2	P1
DB00521	DB00925	Carteolol	Phenoxybenzamine	-0.308081	P1
DB00521	DB00692	Carteolol	Phentolamine	-0.0166667	P1
DB00521	DB00960	Carteolol	Pindolol	-0.3875	P1
DB00521	DB00457	Carteolol	Prazosin	0.0892857	P2
DB00521	DB01325	Carteolol	Quinethazone	0	P2
DB00521	DB06268	Carteolol	Sitaxentan	0	P2
DB00521	DB00421	Carteolol	Spironolactone	0.5	P2
DB00521	DB01349	Carteolol	Tasosartan	0	P2
DB00521	DB00966	Carteolol	Telmisartan	0	P2
DB00521	DB00373	Carteolol	Timolol	-1.46667	P1
DB00521	DB01021	Carteolol	Trichlormethiazide	0.2	P2
DB00521	DB00661	Carteolol	Verapamil	0.530021	P2
DB00880	DB00575	Chlorothiazide	Clonidine	0.714015	P2
DB00880	DB00606	Chlorothiazide	Cyclothiazide	-1.27778	P1
DB00880	DB01119	Chlorothiazide	Diazoxide	-1.11667	P1
DB00880	DB00343	Chlorothiazide	Diltiazem	-0.0666667	P1
DB00880	DB00590	Chlorothiazide	Doxazosin	0.77619	P2
DB00880	DB00903	Chlorothiazide	Etacrynic acid	0.0119048	P2
DB00880	DB01023	Chlorothiazide	Felodipine	0.433333	P2
DB00880	DB00800	Chlorothiazide	Fenoldopam	0.833333	P2
DB00880	DB00695	Chlorothiazide	Furosemide	-1.36667	P1
DB00880	DB01018	Chlorothiazide	Guanfacine	-0.0666667	P1
DB00880	DB00999	Chlorothiazide	Hydrochlorothiazide	-0.958974	P1
DB00880	DB00774	Chlorothiazide	Hydroflumethiazide	-0.908974	P1
DB00880	DB00808	Chlorothiazide	Indapamide	-0.166667	P1
DB00880	DB01029	Chlorothiazide	Irbesartan	-0.333333	P1
DB00880	DB00270	Chlorothiazide	Isradipine	0.390476	P2
DB00880	DB00598	Chlorothiazide	Labetalol	0.983333	P2
DB00880	DB00722	Chlorothiazide	Lisinopril	0.433333	P2
DB00880	DB08932	Chlorothiazide	Macitentan	0.233333	P2
DB00880	DB00232	Chlorothiazide	Methyclothiazide	-2.33333	P1
DB00880	DB00968	Chlorothiazide	Methyldopa	0.433333	P2
DB00880	DB01214	Chlorothiazide	Metipranolol	0.433333	P2
DB00880	DB00524	Chlorothiazide	Metolazone	-0.774621	P1
DB00880	DB00264	Chlorothiazide	Metoprolol	0.833333	P2
DB00880	DB01388	Chlorothiazide	Mibefradil	0.548794	P2
DB00880	DB00350	Chlorothiazide	Minoxidil	-0.0666667	P1
DB00880	DB00691	Chlorothiazide	Moexipril	0.433333	P2
DB00880	DB01203	Chlorothiazide	Nadolol	0.833333	P2
DB00880	DB04861	Chlorothiazide	Nebivolol	0.333333	P2
DB00880	DB00622	Chlorothiazide	Nicardipine	0.611111	P2
DB00880	DB01115	Chlorothiazide	Nifedipine	0.502165	P2
DB00880	DB06712	Chlorothiazide	Nilvadipine	0.361111	P2
DB00880	DB00401	Chlorothiazide	Nisoldipine	0.383333	P2
DB00880	DB01054	Chlorothiazide	Nitrendipine	0.373106	P2
DB00880	DB01580	Chlorothiazide	Oxprenolol	0.433333	P2
DB00880	DB01626	Chlorothiazide	Pargyline	0.233333	P2
DB00880	DB01359	Chlorothiazide	Penbutolol	0.433333	P2
DB00880	DB00925	Chlorothiazide	Phenoxybenzamine	0.555556	P2
DB00880	DB00692	Chlorothiazide	Phentolamine	0.598718	P2
DB00880	DB00960	Chlorothiazide	Pindolol	0.873106	P2
DB00880	DB00457	Chlorothiazide	Prazosin	0.562325	P2
DB00880	DB01325	Chlorothiazide	Quinethazone	-2.26667	P1
DB00880	DB06268	Chlorothiazide	Sitaxentan	0.233333	P2
DB00880	DB00421	Chlorothiazide	Spironolactone	0.444444	P2
DB00880	DB01349	Chlorothiazide	Tasosartan	0.833333	P2
DB00880	DB00966	Chlorothiazide	Telmisartan	0.333333	P2
DB00880	DB00373	Chlorothiazide	Timolol	0.833333	P2
DB00880	DB01021	Chlorothiazide	Trichlormethiazide	-0.985897	P1
DB00880	DB00661	Chlorothiazide	Verapamil	0.511905	P2
DB00575	DB00606	Clonidine	Cyclothiazide	0.633929	P2
DB00575	DB01119	Clonidine	Diazoxide	0.324038	P2
DB00575	DB00343	Clonidine	Diltiazem	0.2625	P2
DB00575	DB00590	Clonidine	Doxazosin	-1.06131	P1
DB00575	DB00903	Clonidine	Etacrynic acid	0.395833	P2
DB00575	DB01023	Clonidine	Felodipine	0.42337	P2
DB00575	DB00800	Clonidine	Fenoldopam	-0.4375	P1
DB00575	DB00695	Clonidine	Furosemide	-0.1375	P1
DB00575	DB01018	Clonidine	Guanfacine	-1.0375	P1
DB00575	DB00999	Clonidine	Hydrochlorothiazide	0.629167	P2
DB00575	DB00774	Clonidine	Hydroflumethiazide	0.623611	P2
DB00575	DB00808	Clonidine	Indapamide	0.705357	P2
DB00575	DB01029	Clonidine	Irbesartan	0.153409	P2
DB00575	DB00270	Clonidine	Isradipine	0.38631	P2
DB00575	DB00598	Clonidine	Labetalol	-0.229808	P1
DB00575	DB00722	Clonidine	Lisinopril	0.8625	P2
DB00575	DB08932	Clonidine	Macitentan	0.4625	P2
DB00575	DB00232	Clonidine	Methyclothiazide	0.714015	P2
DB00575	DB00968	Clonidine	Methyldopa	-0.1375	P1
DB00575	DB01214	Clonidine	Metipranolol	-0.0375	P1
DB00575	DB00524	Clonidine	Metolazone	0.75	P2
DB00575	DB00264	Clonidine	Metoprolol	0.395833	P2
DB00575	DB01388	Clonidine	Mibefradil	0.510417	P2
DB00575	DB00350	Clonidine	Minoxidil	0.1625	P2
DB00575	DB00691	Clonidine	Moexipril	0.8625	P2
DB00575	DB01203	Clonidine	Nadolol	0.395833	P2
DB00575	DB04861	Clonidine	Nebivolol	-0.0284091	P1
DB00575	DB00622	Clonidine	Nicardipine	-0.0186966	P1
DB00575	DB01115	Clonidine	Nifedipine	0.332835	P2
DB00575	DB06712	Clonidine	Nilvadipine	0.383929	P2
DB00575	DB00401	Clonidine	Nisoldipine	0.400962	P2
DB00575	DB01054	Clonidine	Nitrendipine	0.375	P2
DB00575	DB01580	Clonidine	Oxprenolol	-0.0375	P1
DB00575	DB01626	Clonidine	Pargyline	0.7625	P2
DB00575	DB01359	Clonidine	Penbutolol	-0.0375	P1
DB00575	DB00925	Clonidine	Phenoxybenzamine	-1.11724	P1
DB00575	DB00692	Clonidine	Phentolamine	-1.2875	P1
DB00575	DB00960	Clonidine	Pindolol	0.4375	P2
DB00575	DB00457	Clonidine	Prazosin	-1.10958	P1
DB00575	DB01325	Clonidine	Quinethazone	0.3625	P2
DB00575	DB06268	Clonidine	Sitaxentan	0.4625	P2
DB00575	DB00421	Clonidine	Spironolactone	0.491071	P2
DB00575	DB01349	Clonidine	Tasosartan	0.6625	P2
DB00575	DB00966	Clonidine	Telmisartan	0.426136	P2
DB00575	DB00373	Clonidine	Timolol	0.395833	P2
DB00575	DB01021	Clonidine	Trichlormethiazide	0.623611	P2
DB00575	DB00661	Clonidine	Verapamil	0.261186	P2
DB00606	DB01119	Cyclothiazide	Diazoxide	-1.10909	P1
DB00606	DB00343	Cyclothiazide	Diltiazem	0	P2
DB00606	DB00590	Cyclothiazide	Doxazosin	0.681319	P2
DB00606	DB00903	Cyclothiazide	Etacrynic acid	-0.15	P1
DB00606	DB01023	Cyclothiazide	Felodipine	0.385714	P2
DB00606	DB00800	Cyclothiazide	Fenoldopam	0.666667	P2
DB00606	DB00695	Cyclothiazide	Furosemide	-1	P1
DB00606	DB01018	Cyclothiazide	Guanfacine	0.125	P2
DB00606	DB00999	Cyclothiazide	Hydrochlorothiazide	-0.6625	P1
DB00606	DB00774	Cyclothiazide	Hydroflumethiazide	-0.8	P1
DB00606	DB00808	Cyclothiazide	Indapamide	-0.0833333	P1
DB00606	DB01029	Cyclothiazide	Irbesartan	-0.111111	P1
DB00606	DB00270	Cyclothiazide	Isradipine	0.241758	P2
DB00606	DB00598	Cyclothiazide	Labetalol	0.672727	P2
DB00606	DB00722	Cyclothiazide	Lisinopril	0.625	P2
DB00606	DB08932	Cyclothiazide	Macitentan	0.5	P2
DB00606	DB00232	Cyclothiazide	Methyclothiazide	-1.27778	P1
DB00606	DB00968	Cyclothiazide	Methyldopa	0.625	P2
DB00606	DB01214	Cyclothiazide	Metipranolol	0.25	P2
DB00606	DB00524	Cyclothiazide	Metolazone	-0.419643	P1
DB00606	DB00264	Cyclothiazide	Metoprolol	0.666667	P2
DB00606	DB01388	Cyclothiazide	Mibefradil	0.53125	P2
DB00606	DB00350	Cyclothiazide	Minoxidil	0	P2
DB00606	DB00691	Cyclothiazide	Moexipril	0.625	P2
DB00606	DB01203	Cyclothiazide	Nadolol	0.666667	P2
DB00606	DB04861	Cyclothiazide	Nebivolol	0.222222	P2
DB00606	DB00622	Cyclothiazide	Nicardipine	0.569444	P2
DB00606	DB01115	Cyclothiazide	Nifedipine	0.18984	P2
DB00606	DB06712	Cyclothiazide	Nilvadipine	0.25	P2
DB00606	DB00401	Cyclothiazide	Nisoldipine	0.254545	P2
DB00606	DB01054	Cyclothiazide	Nitrendipine	0.241071	P2
DB00606	DB01580	Cyclothiazide	Oxprenolol	0.25	P2
DB00606	DB01626	Cyclothiazide	Pargyline	0.5	P2
DB00606	DB01359	Cyclothiazide	Penbutolol	0.25	P2
DB00606	DB00925	Cyclothiazide	Phenoxybenzamine	0.522222	P2
DB00606	DB00692	Cyclothiazide	Phentolamine	0.5875	P2
DB00606	DB00960	Cyclothiazide	Pindolol	0.8125	P2
DB00606	DB00457	Cyclothiazide	Prazosin	0.564286	P2
DB00606	DB01325	Cyclothiazide	Quinethazone	-1.25	P1
DB00606	DB06268	Cyclothiazide	Sitaxentan	0.5	P2
DB00606	DB00421	Cyclothiazide	Spironolactone	0.666667	P2
DB00606	DB01349	Cyclothiazide	Tasosartan	1	P2
DB00606	DB00966	Cyclothiazide	Telmisartan	0.444444	P2
DB00606	DB00373	Cyclothiazide	Timolol	0.666667	P2
DB00606	DB01021	Cyclothiazide	Trichlormethiazide	-0.8	P1
DB00606	DB00661	Cyclothiazide	Verapamil	0.539683	P2
DB01119	DB00343	Diazoxide	Diltiazem	-0.271429	P1
DB01119	DB00590	Diazoxide	Doxazosin	0.359524	P2
DB01119	DB00903	Diazoxide	Etacrynic acid	-0.45	P1
DB01119	DB01023	Diazoxide	Felodipine	0.05	P2
DB01119	DB00800	Diazoxide	Fenoldopam	0.436364	P2
DB01119	DB00695	Diazoxide	Furosemide	-1.2	P1
DB01119	DB01018	Diazoxide	Guanfacine	-0.128571	P1
DB01119	DB00999	Diazoxide	Hydrochlorothiazide	-0.9	P1
DB01119	DB00774	Diazoxide	Hydroflumethiazide	-1.11667	P1
DB01119	DB00808	Diazoxide	Indapamide	-0.290909	P1
DB01119	DB01029	Diazoxide	Irbesartan	-0.575	P1
DB01119	DB00270	Diazoxide	Isradipine	-0.17619	P1
DB01119	DB00598	Diazoxide	Labetalol	0.2	P2
DB01119	DB00722	Diazoxide	Lisinopril	0.371429	P2
DB01119	DB08932	Diazoxide	Macitentan	0.0857143	P2
DB01119	DB00232	Diazoxide	Methyclothiazide	-1.11667	P1
DB01119	DB00968	Diazoxide	Methyldopa	0.371429	P2
DB01119	DB01214	Diazoxide	Metipranolol	-0.2	P1
DB01119	DB00524	Diazoxide	Metolazone	-0.2625	P1
DB01119	DB00264	Diazoxide	Metoprolol	0.133333	P2
DB01119	DB01388	Diazoxide	Mibefradil	0.0217262	P2
DB01119	DB00350	Diazoxide	Minoxidil	-0.414286	P1
DB01119	DB00691	Diazoxide	Moexipril	0.371429	P2
DB01119	DB01203	Diazoxide	Nadolol	0.133333	P2
DB01119	DB04861	Diazoxide	Nebivolol	-0.2	P1
DB01119	DB00622	Diazoxide	Nicardipine	0.389372	P2
DB01119	DB01115	Diazoxide	Nifedipine	-0.120455	P1
DB01119	DB06712	Diazoxide	Nilvadipine	0.0954545	P2
DB01119	DB00401	Diazoxide	Nisoldipine	0.1	P2
DB01119	DB01054	Diazoxide	Nitrendipine	-0.156731	P1
DB01119	DB01580	Diazoxide	Oxprenolol	-0.2	P1
DB01119	DB01626	Diazoxide	Pargyline	0.228571	P2
DB01119	DB01359	Diazoxide	Penbutolol	-0.2	P1
DB01119	DB00925	Diazoxide	Phenoxybenzamine	0.14127	P2
DB01119	DB00692	Diazoxide	Phentolamine	0.283333	P2
DB01119	DB00960	Diazoxide	Pindolol	0.343269	P2
DB01119	DB00457	Diazoxide	Prazosin	0.290602	P2
DB01119	DB01325	Diazoxide	Quinethazone	-1.55714	P1
DB01119	DB06268	Diazoxide	Sitaxentan	0.0857143	P2
DB01119	DB00421	Diazoxide	Spironolactone	0.390909	P2
DB01119	DB01349	Diazoxide	Tasosartan	0.514286	P2
DB01119	DB00966	Diazoxide	Telmisartan	0.175	P2
DB01119	DB00373	Diazoxide	Timolol	0.133333	P2
DB01119	DB01021	Diazoxide	Trichlormethiazide	-0.85	P1
DB01119	DB00661	Diazoxide	Verapamil	0.0106227	P2
DB00343	DB00590	Diltiazem	Doxazosin	0.309524	P2
DB00343	DB00903	Diltiazem	Etacrynic acid	-0.25	P1
DB00343	DB01023	Diltiazem	Felodipine	-0.0470588	P1
DB00343	DB00800	Diltiazem	Fenoldopam	0.5	P2
DB00343	DB00695	Diltiazem	Furosemide	-1	P1
DB00343	DB01018	Diltiazem	Guanfacine	-0.5	P1
DB00343	DB00999	Diltiazem	Hydrochlorothiazide	-0.0166667	P1
DB00343	DB00774	Diltiazem	Hydroflumethiazide	0.0333333	P2
DB00343	DB00808	Diltiazem	Indapamide	0.125	P2
DB00343	DB01029	Diltiazem	Irbesartan	-0.3	P1
DB00343	DB00270	Diltiazem	Isradipine	-0.198413	P1
DB00343	DB00598	Diltiazem	Labetalol	0.328571	P2
DB00343	DB00722	Diltiazem	Lisinopril	0	P2
DB00343	DB08932	Diltiazem	Macitentan	-0.25	P1
DB00343	DB00232	Diltiazem	Methyclothiazide	-0.0666667	P1
DB00343	DB00968	Diltiazem	Methyldopa	0	P2
DB00343	DB01214	Diltiazem	Metipranolol	-0.25	P1
DB00343	DB00524	Diltiazem	Metolazone	0.0375	P2
DB00343	DB00264	Diltiazem	Metoprolol	0.233333	P2
DB00343	DB01388	Diltiazem	Mibefradil	-0.246528	P1
DB00343	DB00350	Diltiazem	Minoxidil	-0.5	P1
DB00343	DB00691	Diltiazem	Moexipril	0	P2
DB00343	DB01203	Diltiazem	Nadolol	0.233333	P2
DB00343	DB04861	Diltiazem	Nebivolol	-0.3	P1
DB00343	DB00622	Diltiazem	Nicardipine	-0.0388889	P1
DB00343	DB01115	Diltiazem	Nifedipine	-0.468531	P1
DB00343	DB06712	Diltiazem	Nilvadipine	-0.125	P1
DB00343	DB00401	Diltiazem	Nisoldipine	-0.128571	P1
DB00343	DB01054	Diltiazem	Nitrendipine	-0.7875	P1
DB00343	DB01580	Diltiazem	Oxprenolol	-0.25	P1
DB00343	DB01626	Diltiazem	Pargyline	-0.25	P1
DB00343	DB01359	Diltiazem	Penbutolol	-0.25	P1
DB00343	DB00925	Diltiazem	Phenoxybenzamine	0.282828	P2
DB00343	DB00692	Diltiazem	Phentolamine	0.15	P2
DB00343	DB00960	Diltiazem	Pindolol	0.4125	P2
DB00343	DB00457	Diltiazem	Prazosin	0.151786	P2
DB00343	DB01325	Diltiazem	Quinethazone	-0.5	P1
DB00343	DB06268	Diltiazem	Sitaxentan	-0.25	P1
DB00343	DB00421	Diltiazem	Spironolactone	0.125	P2
DB00343	DB01349	Diltiazem	Tasosartan	0.5	P2
DB00343	DB00966	Diltiazem	Telmisartan	0.1	P2
DB00343	DB00373	Diltiazem	Timolol	0.233333	P2
DB00343	DB01021	Diltiazem	Trichlormethiazide	0.0333333	P2
DB00343	DB00661	Diltiazem	Verapamil	-0.100414	P1
DB00590	DB00903	Doxazosin	Etacrynic acid	0.256494	P2
DB00590	DB01023	Doxazosin	Felodipine	0.379221	P2
DB00590	DB00800	Doxazosin	Fenoldopam	-0.0879121	P1
DB00590	DB00695	Doxazosin	Furosemide	-0.0793651	P1
DB00590	DB01018	Doxazosin	Guanfacine	-0.690476	P1
DB00590	DB00999	Doxazosin	Hydrochlorothiazide	0.631092	P2
DB00590	DB00774	Doxazosin	Hydroflumethiazide	0.622269	P2
DB00590	DB00808	Doxazosin	Indapamide	0.527473	P2
DB00590	DB01029	Doxazosin	Irbesartan	0.242857	P2
DB00590	DB00270	Doxazosin	Isradipine	0.357143	P2
DB00590	DB00598	Doxazosin	Labetalol	-0.290476	P1
DB00590	DB00722	Doxazosin	Lisinopril	0.920635	P2
DB00590	DB08932	Doxazosin	Macitentan	0.587302	P2
DB00590	DB00232	Doxazosin	Methyclothiazide	0.77619	P2
DB00590	DB00968	Doxazosin	Methyldopa	-0.0793651	P1
DB00590	DB01214	Doxazosin	Metipranolol	-0.0793651	P1
DB00590	DB00524	Doxazosin	Metolazone	0.747024	P2
DB00590	DB00264	Doxazosin	Metoprolol	0.37619	P2
DB00590	DB01388	Doxazosin	Mibefradil	0.391498	P2
DB00590	DB00350	Doxazosin	Minoxidil	0.0873016	P2
DB00590	DB00691	Doxazosin	Moexipril	0.920635	P2
DB00590	DB01203	Doxazosin	Nadolol	0.37619	P2
DB00590	DB04861	Doxazosin	Nebivolol	-0.0571429	P1
DB00590	DB00622	Doxazosin	Nicardipine	-0.0660317	P1
DB00590	DB01115	Doxazosin	Nifedipine	0.208514	P2
DB00590	DB06712	Doxazosin	Nilvadipine	0.354396	P2
DB00590	DB00401	Doxazosin	Nisoldipine	0.359524	P2
DB00590	DB01054	Doxazosin	Nitrendipine	0.355357	P2
DB00590	DB01580	Doxazosin	Oxprenolol	-0.0793651	P1
DB00590	DB01626	Doxazosin	Pargyline	0.809524	P2
DB00590	DB01359	Doxazosin	Penbutolol	-0.0793651	P1
DB00590	DB00925	Doxazosin	Phenoxybenzamine	-0.489087	P1
DB00590	DB00692	Doxazosin	Phentolamine	-0.883613	P1
DB00590	DB00960	Doxazosin	Pindolol	0.455357	P2
DB00590	DB00457	Doxazosin	Prazosin	-1.03571	P1
DB00590	DB01325	Doxazosin	Quinethazone	0.420635	P2
DB00590	DB06268	Doxazosin	Sitaxentan	0.587302	P2
DB00590	DB00421	Doxazosin	Spironolactone	0.642857	P2
DB00590	DB01349	Doxazosin	Tasosartan	0.698413	P2
DB00590	DB00966	Doxazosin	Telmisartan	0.542857	P2
DB00590	DB00373	Doxazosin	Timolol	0.37619	P2
DB00590	DB01021	Doxazosin	Trichlormethiazide	0.622269	P2
DB00590	DB00661	Doxazosin	Verapamil	0.380952	P2
DB00903	DB01023	Etacrynic acid	Felodipine	0.113158	P2
DB00903	DB00800	Etacrynic acid	Fenoldopam	0.35	P2
DB00903	DB00695	Etacrynic acid	Furosemide	-0.75	P1
DB00903	DB01018	Etacrynic acid	Guanfacine	-0.25	P1
DB00903	DB00999	Etacrynic acid	Hydrochlorothiazide	0.00714286	P2
DB00903	DB00774	Etacrynic acid	Hydroflumethiazide	-0.228571	P1
DB00903	DB00808	Etacrynic acid	Indapamide	0.05	P2
DB00903	DB01029	Etacrynic acid	Irbesartan	-0.535714	P1
DB00903	DB00270	Etacrynic acid	Isradipine	-0.0292208	P1
DB00903	DB00598	Etacrynic acid	Labetalol	0.15	P2
DB00903	DB00722	Etacrynic acid	Lisinopril	0.25	P2
DB00903	DB08932	Etacrynic acid	Macitentan	0.0833333	P2
DB00903	DB00232	Etacrynic acid	Methyclothiazide	0.0119048	P2
DB00903	DB00968	Etacrynic acid	Methyldopa	0.25	P2
DB00903	DB01214	Etacrynic acid	Metipranolol	-0.416667	P1
DB00903	DB00524	Etacrynic acid	Metolazone	0.0208333	P2
DB00903	DB00264	Etacrynic acid	Metoprolol	-0.0595238	P1
DB00903	DB01388	Etacrynic acid	Mibefradil	0.03125	P2
DB00903	DB00350	Etacrynic acid	Minoxidil	-0.416667	P1
DB00903	DB00691	Etacrynic acid	Moexipril	0.25	P2
DB00903	DB01203	Etacrynic acid	Nadolol	-0.0595238	P1
DB00903	DB04861	Etacrynic acid	Nebivolol	-0.392857	P1
DB00903	DB00622	Etacrynic acid	Nicardipine	0.315657	P2
DB00903	DB01115	Etacrynic acid	Nifedipine	-0.0287879	P1
DB00903	DB06712	Etacrynic acid	Nilvadipine	0	P2
DB00903	DB00401	Etacrynic acid	Nisoldipine	-0.00555556	P1
DB00903	DB01054	Etacrynic acid	Nitrendipine	-0.0208333	P1
DB00903	DB01580	Etacrynic acid	Oxprenolol	-0.416667	P1
DB00903	DB01626	Etacrynic acid	Pargyline	0.0833333	P2
DB00903	DB01359	Etacrynic acid	Penbutolol	-0.416667	P1
DB00903	DB00925	Etacrynic acid	Phenoxybenzamine	0.113248	P2
DB00903	DB00692	Etacrynic acid	Phentolamine	0.328571	P2
DB00903	DB00960	Etacrynic acid	Pindolol	0.3125	P2
DB00903	DB00457	Etacrynic acid	Prazosin	0.214286	P2
DB00903	DB01325	Etacrynic acid	Quinethazone	-0.25	P1
DB00903	DB06268	Etacrynic acid	Sitaxentan	0.0833333	P2
DB00903	DB00421	Etacrynic acid	Spironolactone	0.45	P2
DB00903	DB01349	Etacrynic acid	Tasosartan	0.25	P2
DB00903	DB00966	Etacrynic acid	Telmisartan	0.0357143	P2
DB00903	DB00373	Etacrynic acid	Timolol	-0.0595238	P1
DB00903	DB01021	Etacrynic acid	Trichlormethiazide	-0.228571	P1
DB00903	DB00661	Etacrynic acid	Verapamil	0.125238	P2
DB01023	DB00800	Felodipine	Fenoldopam	0.480952	P2
DB01023	DB00695	Felodipine	Furosemide	-0.370588	P1
DB01023	DB01018	Felodipine	Guanfacine	-0.105882	P1
DB01023	DB00999	Felodipine	Hydrochlorothiazide	0.28	P2
DB01023	DB00774	Felodipine	Hydroflumethiazide	0.33	P2
DB01023	DB00808	Felodipine	Indapamide	0.290476	P2
DB01023	DB01029	Felodipine	Irbesartan	0.266667	P2
DB01023	DB00270	Felodipine	Isradipine	-1.27013	P1
DB01023	DB00598	Felodipine	Labetalol	0.55	P2
DB01023	DB00722	Felodipine	Lisinopril	0.452941	P2
DB01023	DB08932	Felodipine	Macitentan	0.511765	P2
DB01023	DB00232	Felodipine	Methyclothiazide	0.433333	P2
DB01023	DB00968	Felodipine	Methyldopa	0.452941	P2
DB01023	DB01214	Felodipine	Metipranolol	0.158824	P2
DB01023	DB00524	Felodipine	Metolazone	0.472283	P2
DB01023	DB00264	Felodipine	Metoprolol	0.488889	P2
DB01023	DB01388	Felodipine	Mibefradil	-0.449395	P1
DB01023	DB00350	Felodipine	Minoxidil	-0.0470588	P1
DB01023	DB00691	Felodipine	Moexipril	0.452941	P2
DB01023	DB01203	Felodipine	Nadolol	0.488889	P2
DB01023	DB04861	Felodipine	Nebivolol	0.155556	P2
DB01023	DB00622	Felodipine	Nicardipine	-0.576768	P1
DB01023	DB01115	Felodipine	Nifedipine	-1.02238	P1
DB01023	DB06712	Felodipine	Nilvadipine	-1.00714	P1
DB01023	DB00401	Felodipine	Nisoldipine	-1.05	P1
DB01023	DB01054	Felodipine	Nitrendipine	-1.21793	P1
DB01023	DB01580	Felodipine	Oxprenolol	0.158824	P2
DB01023	DB01626	Felodipine	Pargyline	0.570588	P2
DB01023	DB01359	Felodipine	Penbutolol	0.158824	P2
DB01023	DB00925	Felodipine	Phenoxybenzamine	-0.0944444	P1
DB01023	DB00692	Felodipine	Phentolamine	0.33	P2
DB01023	DB00960	Felodipine	Pindolol	0.542935	P2
DB01023	DB00457	Felodipine	Prazosin	0.305665	P2
DB01023	DB01325	Felodipine	Quinethazone	0.0705882	P2
DB01023	DB06268	Felodipine	Sitaxentan	0.511765	P2
DB01023	DB00421	Felodipine	Spironolactone	0.12381	P2
DB01023	DB01349	Felodipine	Tasosartan	0.688235	P2
DB01023	DB00966	Felodipine	Telmisartan	0.488889	P2
DB01023	DB00373	Felodipine	Timolol	0.488889	P2
DB01023	DB01021	Felodipine	Trichlormethiazide	0.41	P2
DB01023	DB00661	Felodipine	Verapamil	-0.249206	P1
DB00800	DB00695	Fenoldopam	Furosemide	0	P2
DB00800	DB01018	Fenoldopam	Guanfacine	-0.625	P1
DB00800	DB00999	Fenoldopam	Hydrochlorothiazide	0.7125	P2
DB00800	DB00774	Fenoldopam	Hydroflumethiazide	0.6375	P2
DB00800	DB00808	Fenoldopam	Indapamide	0.666667	P2
DB00800	DB01029	Fenoldopam	Irbesartan	0.111111	P2
DB00800	DB00270	Fenoldopam	Isradipine	0.318681	P2
DB00800	DB00598	Fenoldopam	Labetalol	0.4	P2
DB00800	DB00722	Fenoldopam	Lisinopril	0.75	P2
DB00800	DB08932	Fenoldopam	Macitentan	0.25	P2
DB00800	DB00232	Fenoldopam	Methyclothiazide	0.833333	P2
DB00800	DB00968	Fenoldopam	Methyldopa	-0.25	P1
DB00800	DB01214	Fenoldopam	Metipranolol	-0.125	P1
DB00800	DB00524	Fenoldopam	Metolazone	0.866071	P2
DB00800	DB00264	Fenoldopam	Metoprolol	0.333333	P2
DB00800	DB01388	Fenoldopam	Mibefradil	0.713068	P2
DB00800	DB00350	Fenoldopam	Minoxidil	0	P2
DB00800	DB00691	Fenoldopam	Moexipril	0.75	P2
DB00800	DB01203	Fenoldopam	Nadolol	0.333333	P2
DB00800	DB04861	Fenoldopam	Nebivolol	-0.111111	P1
DB00800	DB00622	Fenoldopam	Nicardipine	0.486111	P2
DB00800	DB01115	Fenoldopam	Nifedipine	0.307487	P2
DB00800	DB06712	Fenoldopam	Nilvadipine	0.333333	P2
DB00800	DB00401	Fenoldopam	Nisoldipine	0.254545	P2
DB00800	DB01054	Fenoldopam	Nitrendipine	0.3125	P2
DB00800	DB01580	Fenoldopam	Oxprenolol	-0.125	P1
DB00800	DB01626	Fenoldopam	Pargyline	1	P2
DB00800	DB01359	Fenoldopam	Penbutolol	-0.125	P1
DB00800	DB00925	Fenoldopam	Phenoxybenzamine	-0.611111	P1
DB00800	DB00692	Fenoldopam	Phentolamine	-0.2875	P1
DB00800	DB00960	Fenoldopam	Pindolol	0.455357	P2
DB00800	DB00457	Fenoldopam	Prazosin	-0.0857143	P1
DB00800	DB01325	Fenoldopam	Quinethazone	0.5	P2
DB00800	DB06268	Fenoldopam	Sitaxentan	0.25	P2
DB00800	DB00421	Fenoldopam	Spironolactone	0.666667	P2
DB00800	DB01349	Fenoldopam	Tasosartan	0.25	P2
DB00800	DB00966	Fenoldopam	Telmisartan	0.222222	P2
DB00800	DB00373	Fenoldopam	Timolol	0.333333	P2
DB00800	DB01021	Fenoldopam	Trichlormethiazide	0.7625	P2
DB00800	DB00661	Fenoldopam	Verapamil	0.761905	P2
DB00695	DB01018	Furosemide	Guanfacine	-0.75	P1
DB00695	DB00999	Furosemide	Hydrochlorothiazide	-1.01667	P1
DB00695	DB00774	Furosemide	Hydroflumethiazide	-0.966667	P1
DB00695	DB00808	Furosemide	Indapamide	-0.875	P1
DB00695	DB01029	Furosemide	Irbesartan	-1	P1
DB00695	DB00270	Furosemide	Isradipine	-0.47619	P1
DB00695	DB00598	Furosemide	Labetalol	0.114286	P2
DB00695	DB00722	Furosemide	Lisinopril	-0.25	P1
DB00695	DB08932	Furosemide	Macitentan	-0.75	P1
DB00695	DB00232	Furosemide	Methyclothiazide	-1.36667	P1
DB00695	DB00968	Furosemide	Methyldopa	-0.25	P1
DB00695	DB01214	Furosemide	Metipranolol	-0.5	P1
DB00695	DB00524	Furosemide	Metolazone	-1.1625	P1
DB00695	DB00264	Furosemide	Metoprolol	-0.0666667	P1
DB00695	DB01388	Furosemide	Mibefradil	-0.357639	P1
DB00695	DB00350	Furosemide	Minoxidil	-1	P1
DB00695	DB00691	Furosemide	Moexipril	-0.25	P1
DB00695	DB01203	Furosemide	Nadolol	-0.0666667	P1
DB00695	DB04861	Furosemide	Nebivolol	-0.6	P1
DB00695	DB00622	Furosemide	Nicardipine	-0.188889	P1
DB00695	DB01115	Furosemide	Nifedipine	-0.276224	P1
DB00695	DB06712	Furosemide	Nilvadipine	-0.5	P1
DB00695	DB00401	Furosemide	Nisoldipine	-0.485714	P1
DB00695	DB01054	Furosemide	Nitrendipine	-0.4875	P1
DB00695	DB01580	Furosemide	Oxprenolol	-0.5	P1
DB00695	DB01626	Furosemide	Pargyline	-0.5	P1
DB00695	DB01359	Furosemide	Penbutolol	-0.5	P1
DB00695	DB00925	Furosemide	Phenoxybenzamine	-0.217172	P1
DB00695	DB00692	Furosemide	Phentolamine	-0.266667	P1
DB00695	DB00960	Furosemide	Pindolol	0.0125	P2
DB00695	DB00457	Furosemide	Prazosin	-0.285714	P1
DB00695	DB01325	Furosemide	Quinethazone	-1.75	P1
DB00695	DB06268	Furosemide	Sitaxentan	-0.75	P1
DB00695	DB00421	Furosemide	Spironolactone	-0.375	P1
DB00695	DB01349	Furosemide	Tasosartan	0	P2
DB00695	DB00966	Furosemide	Telmisartan	-0.4	P1
DB00695	DB00373	Furosemide	Timolol	-0.0666667	P1
DB00695	DB01021	Furosemide	Trichlormethiazide	-1.05	P1
DB00695	DB00661	Furosemide	Verapamil	-0.383023	P1
DB01018	DB00999	Guanfacine	Hydrochlorothiazide	0.0666667	P2
DB01018	DB00774	Guanfacine	Hydroflumethiazide	0.116667	P2
DB01018	DB00808	Guanfacine	Indapamide	0.125	P2
DB01018	DB01029	Guanfacine	Irbesartan	-0.5	P1
DB01018	DB00270	Guanfacine	Isradipine	-0.309524	P1
DB01018	DB00598	Guanfacine	Labetalol	-0.242857	P1
DB01018	DB00722	Guanfacine	Lisinopril	0	P2
DB01018	DB08932	Guanfacine	Macitentan	-0.5	P1
DB01018	DB00232	Guanfacine	Methyclothiazide	-0.0666667	P1
DB01018	DB00968	Guanfacine	Methyldopa	-1.5	P1
DB01018	DB01214	Guanfacine	Metipranolol	-1	P1
DB01018	DB00524	Guanfacine	Metolazone	0.0375	P2
DB01018	DB00264	Guanfacine	Metoprolol	-0.366667	P1
DB01018	DB01388	Guanfacine	Mibefradil	-0.0243056	P1
DB01018	DB00350	Guanfacine	Minoxidil	-0.75	P1
DB01018	DB00691	Guanfacine	Moexipril	0	P2
DB01018	DB01203	Guanfacine	Nadolol	-0.366667	P1
DB01018	DB04861	Guanfacine	Nebivolol	-0.9	P1
DB01018	DB00622	Guanfacine	Nicardipine	-0.0388889	P1
DB01018	DB01115	Guanfacine	Nifedipine	-0.0839161	P1
DB01018	DB06712	Guanfacine	Nilvadipine	-0.25	P1
DB01018	DB00401	Guanfacine	Nisoldipine	-0.271429	P1
DB01018	DB01054	Guanfacine	Nitrendipine	-0.2875	P1
DB01018	DB01580	Guanfacine	Oxprenolol	-1	P1
DB01018	DB01626	Guanfacine	Pargyline	-0.25	P1
DB01018	DB01359	Guanfacine	Penbutolol	-1	P1
DB01018	DB00925	Guanfacine	Phenoxybenzamine	-0.535354	P1
DB01018	DB00692	Guanfacine	Phentolamine	-0.933333	P1
DB01018	DB00960	Guanfacine	Pindolol	0.0125	P2
DB01018	DB00457	Guanfacine	Prazosin	-0.473214	P1
DB01018	DB01325	Guanfacine	Quinethazone	-0.5	P1
DB01018	DB06268	Guanfacine	Sitaxentan	-0.5	P1
DB01018	DB00421	Guanfacine	Spironolactone	-0.25	P1
DB01018	DB01349	Guanfacine	Tasosartan	-0.25	P1
DB01018	DB00966	Guanfacine	Telmisartan	-0.5	P1
DB01018	DB00373	Guanfacine	Timolol	-0.366667	P1
DB01018	DB01021	Guanfacine	Trichlormethiazide	0.0333333	P2
DB01018	DB00661	Guanfacine	Verapamil	0.0300207	P2
DB00999	DB00774	Hydrochlorothiazide	Hydroflumethiazide	-1.95	P1
DB00999	DB00808	Hydrochlorothiazide	Indapamide	-0.6625	P1
DB00999	DB01029	Hydrochlorothiazide	Irbesartan	0.0538462	P2
DB00999	DB00270	Hydrochlorothiazide	Isradipine	0.110084	P2
DB00999	DB00598	Hydrochlorothiazide	Labetalol	0.766667	P2
DB00999	DB00722	Hydrochlorothiazide	Lisinopril	0.566667	P2
DB00999	DB08932	Hydrochlorothiazide	Macitentan	0.4	P2
DB00999	DB00232	Hydrochlorothiazide	Methyclothiazide	-0.958974	P1
DB00999	DB00968	Hydrochlorothiazide	Methyldopa	0.566667	P2
DB00999	DB01214	Hydrochlorothiazide	Metipranolol	0.316667	P2
DB00999	DB00524	Hydrochlorothiazide	Metolazone	-1.88472	P1
DB00999	DB00264	Hydrochlorothiazide	Metoprolol	0.694872	P2
DB00999	DB01388	Hydrochlorothiazide	Mibefradil	0.277404	P2
DB00999	DB00350	Hydrochlorothiazide	Minoxidil	-0.1	P1
DB00999	DB00691	Hydrochlorothiazide	Moexipril	0.566667	P2
DB00999	DB01203	Hydrochlorothiazide	Nadolol	0.694872	P2
DB00999	DB04861	Hydrochlorothiazide	Nebivolol	0.284615	P2
DB00999	DB00622	Hydrochlorothiazide	Nicardipine	0.546825	P2
DB00999	DB01115	Hydrochlorothiazide	Nifedipine	0.14026	P2
DB00999	DB06712	Hydrochlorothiazide	Nilvadipine	0.275	P2
DB00999	DB00401	Hydrochlorothiazide	Nisoldipine	0.3	P2
DB00999	DB01054	Hydrochlorothiazide	Nitrendipine	0.101389	P2
DB00999	DB01580	Hydrochlorothiazide	Oxprenolol	0.316667	P2
DB00999	DB01626	Hydrochlorothiazide	Pargyline	0.566667	P2
DB00999	DB01359	Hydrochlorothiazide	Penbutolol	0.316667	P2
DB00999	DB00925	Hydrochlorothiazide	Phenoxybenzamine	0.534503	P2
DB00999	DB00692	Hydrochlorothiazide	Phentolamine	0.55	P2
DB00999	DB00960	Hydrochlorothiazide	Pindolol	0.7125	P2
DB00999	DB00457	Hydrochlorothiazide	Prazosin	0.489286	P2
DB00999	DB01325	Hydrochlorothiazide	Quinethazone	-1.01667	P1
DB00999	DB06268	Hydrochlorothiazide	Sitaxentan	0.4	P2
DB00999	DB00421	Hydrochlorothiazide	Spironolactone	0.5875	P2
DB00999	DB01349	Hydrochlorothiazide	Tasosartan	0.983333	P2
DB00999	DB00966	Hydrochlorothiazide	Telmisartan	0.361538	P2
DB00999	DB00373	Hydrochlorothiazide	Timolol	0.694872	P2
DB00999	DB01021	Hydrochlorothiazide	Trichlormethiazide	-1.95	P1
DB00999	DB00661	Hydrochlorothiazide	Verapamil	0.414593	P2
DB00774	DB00808	Hydroflumethiazide	Indapamide	-0.6125	P1
DB00774	DB01029	Hydroflumethiazide	Irbesartan	-0.05	P1
DB00774	DB00270	Hydroflumethiazide	Isradipine	0.160084	P2
DB00774	DB00598	Hydroflumethiazide	Labetalol	0.616667	P2
DB00774	DB00722	Hydroflumethiazide	Lisinopril	0.616667	P2
DB00774	DB08932	Hydroflumethiazide	Macitentan	0.45	P2
DB00774	DB00232	Hydroflumethiazide	Methyclothiazide	-0.908974	P1
DB00774	DB00968	Hydroflumethiazide	Methyldopa	0.616667	P2
DB00774	DB01214	Hydroflumethiazide	Metipranolol	0.2	P2
DB00774	DB00524	Hydroflumethiazide	Metolazone	-1.6125	P1
DB00774	DB00264	Hydroflumethiazide	Metoprolol	0.514103	P2
DB00774	DB01388	Hydroflumethiazide	Mibefradil	0.288942	P2
DB00774	DB00350	Hydroflumethiazide	Minoxidil	-0.05	P1
DB00774	DB00691	Hydroflumethiazide	Moexipril	0.616667	P2
DB00774	DB01203	Hydroflumethiazide	Nadolol	0.514103	P2
DB00774	DB04861	Hydroflumethiazide	Nebivolol	0.180769	P2
DB00774	DB00622	Hydroflumethiazide	Nicardipine	0.596825	P2
DB00774	DB01115	Hydroflumethiazide	Nifedipine	0.19026	P2
DB00774	DB06712	Hydroflumethiazide	Nilvadipine	0.325	P2
DB00774	DB00401	Hydroflumethiazide	Nisoldipine	0.35	P2
DB00774	DB01054	Hydroflumethiazide	Nitrendipine	0.151389	P2
DB00774	DB01580	Hydroflumethiazide	Oxprenolol	0.2	P2
DB00774	DB01626	Hydroflumethiazide	Pargyline	0.616667	P2
DB00774	DB01359	Hydroflumethiazide	Penbutolol	0.2	P2
DB00774	DB00925	Hydroflumethiazide	Phenoxybenzamine	0.426608	P2
DB00774	DB00692	Hydroflumethiazide	Phentolamine	0.55	P2
DB00774	DB00960	Hydroflumethiazide	Pindolol	0.595833	P2
DB00774	DB00457	Hydroflumethiazide	Prazosin	0.497619	P2
DB00774	DB01325	Hydroflumethiazide	Quinethazone	-0.966667	P1
DB00774	DB06268	Hydroflumethiazide	Sitaxentan	0.45	P2
DB00774	DB00421	Hydroflumethiazide	Spironolactone	0.6375	P2
DB00774	DB01349	Hydroflumethiazide	Tasosartan	0.866667	P2
DB00774	DB00966	Hydroflumethiazide	Telmisartan	0.334615	P2
DB00774	DB00373	Hydroflumethiazide	Timolol	0.514103	P2
DB00774	DB01021	Hydroflumethiazide	Trichlormethiazide	-1.9	P1
DB00774	DB00661	Hydroflumethiazide	Verapamil	0.432335	P2
DB00808	DB01029	Indapamide	Irbesartan	0.222222	P2
DB00808	DB00270	Indapamide	Isradipine	0.318681	P2
DB00808	DB00598	Indapamide	Labetalol	0.490909	P2
DB00808	DB00722	Indapamide	Lisinopril	0.375	P2
DB00808	DB08932	Indapamide	Macitentan	0.5	P2
DB00808	DB00232	Indapamide	Methyclothiazide	-0.166667	P1
DB00808	DB00968	Indapamide	Methyldopa	0.625	P2
DB00808	DB01214	Indapamide	Metipranolol	0	P2
DB00808	DB00524	Indapamide	Metolazone	-0.633929	P1
DB00808	DB00264	Indapamide	Metoprolol	0.333333	P2
DB00808	DB01388	Indapamide	Mibefradil	0.394886	P2
DB00808	DB00350	Indapamide	Minoxidil	0	P2
DB00808	DB00691	Indapamide	Moexipril	0.375	P2
DB00808	DB01203	Indapamide	Nadolol	0.333333	P2
DB00808	DB04861	Indapamide	Nebivolol	0	P2
DB00808	DB00622	Indapamide	Nicardipine	0.486111	P2
DB00808	DB01115	Indapamide	Nifedipine	0.131016	P2
DB00808	DB06712	Indapamide	Nilvadipine	0.333333	P2
DB00808	DB00401	Indapamide	Nisoldipine	0.345455	P2
DB00808	DB01054	Indapamide	Nitrendipine	0.3125	P2
DB00808	DB01580	Indapamide	Oxprenolol	0	P2
DB00808	DB01626	Indapamide	Pargyline	0.625	P2
DB00808	DB01359	Indapamide	Penbutolol	0	P2
DB00808	DB00925	Indapamide	Phenoxybenzamine	0.388889	P2
DB00808	DB00692	Indapamide	Phentolamine	0.65	P2
DB00808	DB00960	Indapamide	Pindolol	0.598214	P2
DB00808	DB00457	Indapamide	Prazosin	0.464286	P2
DB00808	DB01325	Indapamide	Quinethazone	-0.5	P1
DB00808	DB06268	Indapamide	Sitaxentan	0.5	P2
DB00808	DB00421	Indapamide	Spironolactone	0.583333	P2
DB00808	DB01349	Indapamide	Tasosartan	1.125	P2
DB00808	DB00966	Indapamide	Telmisartan	0.444444	P2
DB00808	DB00373	Indapamide	Timolol	0.333333	P2
DB00808	DB01021	Indapamide	Trichlormethiazide	-0.6125	P1
DB00808	DB00661	Indapamide	Verapamil	0.428571	P2
DB01029	DB00270	Irbesartan	Isradipine	-0.0428571	P1
DB01029	DB00598	Irbesartan	Labetalol	0.4	P2
DB01029	DB00722	Irbesartan	Lisinopril	0	P2
DB01029	DB08932	Irbesartan	Macitentan	-0.8	P1
DB01029	DB00232	Irbesartan	Methyclothiazide	-0.333333	P1
DB01029	DB00968	Irbesartan	Methyldopa	0	P2
DB01029	DB01214	Irbesartan	Metipranolol	0	P2
DB01029	DB00524	Irbesartan	Metolazone	0.119318	P2
DB01029	DB00264	Irbesartan	Metoprolol	0.333333	P2
DB01029	DB01388	Irbesartan	Mibefradil	0.241776	P2
DB01029	DB00350	Irbesartan	Minoxidil	-0.5	P1
DB01029	DB00691	Irbesartan	Moexipril	0	P2
DB01029	DB01203	Irbesartan	Nadolol	0.333333	P2
DB01029	DB04861	Irbesartan	Nebivolol	0	P2
DB01029	DB00622	Irbesartan	Nicardipine	0.206349	P2
DB01029	DB01115	Irbesartan	Nifedipine	0.168831	P2
DB01029	DB06712	Irbesartan	Nilvadipine	-0.0277778	P1
DB01029	DB00401	Irbesartan	Nisoldipine	-0.075	P1
DB01029	DB01054	Irbesartan	Nitrendipine	-0.0965909	P1
DB01029	DB01580	Irbesartan	Oxprenolol	0	P2
DB01029	DB01626	Irbesartan	Pargyline	0.2	P2
DB01029	DB01359	Irbesartan	Penbutolol	0	P2
DB01029	DB00925	Irbesartan	Phenoxybenzamine	0.138889	P2
DB01029	DB00692	Irbesartan	Phentolamine	0.15	P2
DB01029	DB00960	Irbesartan	Pindolol	0.3125	P2
DB01029	DB00457	Irbesartan	Prazosin	0.19958	P2
DB01029	DB01325	Irbesartan	Quinethazone	-0.7	P1
DB01029	DB06268	Irbesartan	Sitaxentan	-0.8	P1
DB01029	DB00421	Irbesartan	Spironolactone	0.0555556	P2
DB01029	DB01349	Irbesartan	Tasosartan	-0.8	P1
DB01029	DB00966	Irbesartan	Telmisartan	-0.666667	P1
DB01029	DB00373	Irbesartan	Timolol	0.333333	P2
DB01029	DB01021	Irbesartan	Trichlormethiazide	-0.05	P1
DB01029	DB00661	Irbesartan	Verapamil	0.303571	P2
DB00270	DB00598	Isradipine	Labetalol	0.590476	P2
DB00270	DB00722	Isradipine	Lisinopril	0.412698	P2
DB00270	DB08932	Isradipine	Macitentan	0.412698	P2
DB00270	DB00232	Isradipine	Methyclothiazide	0.390476	P2
DB00270	DB00968	Isradipine	Methyldopa	0.190476	P2
DB00270	DB01214	Isradipine	Metipranolol	0.0793651	P2
DB00270	DB00524	Isradipine	Metolazone	0.26131	P2
DB00270	DB00264	Isradipine	Metoprolol	0.390476	P2
DB00270	DB01388	Isradipine	Mibefradil	-0.894216	P1
DB00270	DB00350	Isradipine	Minoxidil	0.0238095	P2
DB00270	DB00691	Isradipine	Moexipril	0.412698	P2
DB00270	DB01203	Isradipine	Nadolol	0.390476	P2
DB00270	DB04861	Isradipine	Nebivolol	0.0571429	P2
DB00270	DB00622	Isradipine	Nicardipine	-0.351746	P1
DB00270	DB01115	Isradipine	Nifedipine	-1.52165	P1
DB00270	DB06712	Isradipine	Nilvadipine	-1.8544	P1
DB00270	DB00401	Isradipine	Nisoldipine	-2.00952	P1
DB00270	DB01054	Isradipine	Nitrendipine	-2.13036	P1
DB00270	DB01580	Isradipine	Oxprenolol	0.0793651	P2
DB00270	DB01626	Isradipine	Pargyline	0.412698	P2
DB00270	DB01359	Isradipine	Penbutolol	0.0793651	P2
DB00270	DB00925	Isradipine	Phenoxybenzamine	0.0376984	P2
DB00270	DB00692	Isradipine	Phentolamine	0.301261	P2
DB00270	DB00960	Isradipine	Pindolol	0.569643	P2
DB00270	DB00457	Isradipine	Prazosin	0.25	P2
DB00270	DB01325	Isradipine	Quinethazone	0.0238095	P2
DB00270	DB06268	Isradipine	Sitaxentan	0.412698	P2
DB00270	DB00421	Isradipine	Spironolactone	0.357143	P2
DB00270	DB01349	Isradipine	Tasosartan	0.634921	P2
DB00270	DB00966	Isradipine	Telmisartan	0.457143	P2
DB00270	DB00373	Isradipine	Timolol	0.390476	P2
DB00270	DB01021	Isradipine	Trichlormethiazide	0.277731	P2
DB00270	DB00661	Isradipine	Verapamil	-0.511905	P1
DB00598	DB00722	Labetalol	Lisinopril	0.971429	P2
DB00598	DB08932	Labetalol	Macitentan	0.542857	P2
DB00598	DB00232	Labetalol	Methyclothiazide	0.983333	P2
DB00598	DB00968	Labetalol	Methyldopa	0.257143	P2
DB00598	DB01214	Labetalol	Metipranolol	-0.885714	P1
DB00598	DB00524	Labetalol	Metolazone	0.875962	P2
DB00598	DB00264	Labetalol	Metoprolol	-0.766667	P1
DB00598	DB01388	Labetalol	Mibefradil	0.812202	P2
DB00598	DB00350	Labetalol	Minoxidil	0.328571	P2
DB00598	DB00691	Labetalol	Moexipril	0.971429	P2
DB00598	DB01203	Labetalol	Nadolol	-0.766667	P1
DB00598	DB04861	Labetalol	Nebivolol	-0.725	P1
DB00598	DB00622	Labetalol	Nicardipine	0.163285	P2
DB00598	DB01115	Labetalol	Nifedipine	0.417045	P2
DB00598	DB06712	Labetalol	Nilvadipine	0.604545	P2
DB00598	DB00401	Labetalol	Nisoldipine	0.6	P2
DB00598	DB01054	Labetalol	Nitrendipine	0.597115	P2
DB00598	DB01580	Labetalol	Oxprenolol	-0.885714	P1
DB00598	DB01626	Labetalol	Pargyline	0.971429	P2
DB00598	DB01359	Labetalol	Penbutolol	-0.885714	P1
DB00598	DB00925	Labetalol	Phenoxybenzamine	-0.25873	P1
DB00598	DB00692	Labetalol	Phentolamine	-0.116667	P1
DB00598	DB00960	Labetalol	Pindolol	-0.0567308	P1
DB00598	DB00457	Labetalol	Prazosin	0.0484962	P2
DB00598	DB01325	Labetalol	Quinethazone	0.614286	P2
DB00598	DB06268	Labetalol	Sitaxentan	0.542857	P2
DB00598	DB00421	Labetalol	Spironolactone	0.9	P2
DB00598	DB01349	Labetalol	Tasosartan	0.542857	P2
DB00598	DB00966	Labetalol	Telmisartan	0.525	P2
DB00598	DB00373	Labetalol	Timolol	-0.766667	P1
DB00598	DB01021	Labetalol	Trichlormethiazide	0.616667	P2
DB00598	DB00661	Labetalol	Verapamil	0.80293	P2
DB00722	DB08932	Lisinopril	Macitentan	0.25	P2
DB00722	DB00232	Lisinopril	Methyclothiazide	0.433333	P2
DB00722	DB00968	Lisinopril	Methyldopa	0.5	P2
DB00722	DB01214	Lisinopril	Metipranolol	0.25	P2
DB00722	DB00524	Lisinopril	Metolazone	0.5375	P2
DB00722	DB00264	Lisinopril	Metoprolol	0.733333	P2
DB00722	DB01388	Lisinopril	Mibefradil	0.586806	P2
DB00722	DB00350	Lisinopril	Minoxidil	0	P2
DB00722	DB00691	Lisinopril	Moexipril	-2	P1
DB00722	DB01203	Lisinopril	Nadolol	0.733333	P2
DB00722	DB04861	Lisinopril	Nebivolol	0.2	P2
DB00722	DB00622	Lisinopril	Nicardipine	0.661111	P2
DB00722	DB01115	Lisinopril	Nifedipine	0.493007	P2
DB00722	DB06712	Lisinopril	Nilvadipine	0.375	P2
DB00722	DB00401	Lisinopril	Nisoldipine	0.371429	P2
DB00722	DB01054	Lisinopril	Nitrendipine	0.4125	P2
DB00722	DB01580	Lisinopril	Oxprenolol	0.25	P2
DB00722	DB01626	Lisinopril	Pargyline	0.25	P2
DB00722	DB01359	Lisinopril	Penbutolol	0.25	P2
DB00722	DB00925	Lisinopril	Phenoxybenzamine	0.510101	P2
DB00722	DB00692	Lisinopril	Phentolamine	0.733333	P2
DB00722	DB00960	Lisinopril	Pindolol	0.9125	P2
DB00722	DB00457	Lisinopril	Prazosin	0.714286	P2
DB00722	DB01325	Lisinopril	Quinethazone	0	P2
DB00722	DB06268	Lisinopril	Sitaxentan	0.25	P2
DB00722	DB00421	Lisinopril	Spironolactone	0.5	P2
DB00722	DB01349	Lisinopril	Tasosartan	-0.5	P1
DB00722	DB00966	Lisinopril	Telmisartan	-0.4	P1
DB00722	DB00373	Lisinopril	Timolol	0.733333	P2
DB00722	DB01021	Lisinopril	Trichlormethiazide	0.533333	P2
DB00722	DB00661	Lisinopril	Verapamil	0.573499	P2
DB08932	DB00232	Macitentan	Methyclothiazide	0.233333	P2
DB08932	DB00968	Macitentan	Methyldopa	0	P2
DB08932	DB01214	Macitentan	Metipranolol	0	P2
DB08932	DB00524	Macitentan	Metolazone	0.4375	P2
DB08932	DB00264	Macitentan	Metoprolol	0.333333	P2
DB08932	DB01388	Macitentan	Mibefradil	0.586806	P2
DB08932	DB00350	Macitentan	Minoxidil	-0.5	P1
DB08932	DB00691	Macitentan	Moexipril	0.25	P2
DB08932	DB01203	Macitentan	Nadolol	0.333333	P2
DB08932	DB04861	Macitentan	Nebivolol	0	P2
DB08932	DB00622	Macitentan	Nicardipine	0.561111	P2
DB08932	DB01115	Macitentan	Nifedipine	0.56993	P2
DB08932	DB06712	Macitentan	Nilvadipine	0.375	P2
DB08932	DB00401	Macitentan	Nisoldipine	0.371429	P2
DB08932	DB01054	Macitentan	Nitrendipine	0.4125	P2
DB08932	DB01580	Macitentan	Oxprenolol	0	P2
DB08932	DB01626	Macitentan	Pargyline	0	P2
DB08932	DB01359	Macitentan	Penbutolol	0	P2
DB08932	DB00925	Macitentan	Phenoxybenzamine	0.510101	P2
DB08932	DB00692	Macitentan	Phentolamine	0.4	P2
DB08932	DB00960	Macitentan	Pindolol	0.5125	P2
DB08932	DB00457	Macitentan	Prazosin	0.464286	P2
DB08932	DB01325	Macitentan	Quinethazone	-0.25	P1
DB08932	DB06268	Macitentan	Sitaxentan	-2	P1
DB08932	DB00421	Macitentan	Spironolactone	0.5	P2
DB08932	DB01349	Macitentan	Tasosartan	0	P2
DB08932	DB00966	Macitentan	Telmisartan	0	P2
DB08932	DB00373	Macitentan	Timolol	0.333333	P2
DB08932	DB01021	Macitentan	Trichlormethiazide	0.45	P2
DB08932	DB00661	Macitentan	Verapamil	0.573499	P2
DB00232	DB00968	Methyclothiazide	Methyldopa	0.433333	P2
DB00232	DB01214	Methyclothiazide	Metipranolol	0.433333	P2
DB00232	DB00524	Methyclothiazide	Metolazone	-0.774621	P1
DB00232	DB00264	Methyclothiazide	Metoprolol	0.833333	P2
DB00232	DB01388	Methyclothiazide	Mibefradil	0.548794	P2
DB00232	DB00350	Methyclothiazide	Minoxidil	-0.0666667	P1
DB00232	DB00691	Methyclothiazide	Moexipril	0.433333	P2
DB00232	DB01203	Methyclothiazide	Nadolol	0.833333	P2
DB00232	DB04861	Methyclothiazide	Nebivolol	0.333333	P2
DB00232	DB00622	Methyclothiazide	Nicardipine	0.611111	P2
DB00232	DB01115	Methyclothiazide	Nifedipine	0.502165	P2
DB00232	DB06712	Methyclothiazide	Nilvadipine	0.361111	P2
DB00232	DB00401	Methyclothiazide	Nisoldipine	0.383333	P2
DB00232	DB01054	Methyclothiazide	Nitrendipine	0.373106	P2
DB00232	DB01580	Methyclothiazide	Oxprenolol	0.433333	P2
DB00232	DB01626	Methyclothiazide	Pargyline	0.233333	P2
DB00232	DB01359	Methyclothiazide	Penbutolol	0.433333	P2
DB00232	DB00925	Methyclothiazide	Phenoxybenzamine	0.555556	P2
DB00232	DB00692	Methyclothiazide	Phentolamine	0.598718	P2
DB00232	DB00960	Methyclothiazide	Pindolol	0.873106	P2
DB00232	DB00457	Methyclothiazide	Prazosin	0.562325	P2
DB00232	DB01325	Methyclothiazide	Quinethazone	-2.26667	P1
DB00232	DB06268	Methyclothiazide	Sitaxentan	0.233333	P2
DB00232	DB00421	Methyclothiazide	Spironolactone	0.444444	P2
DB00232	DB01349	Methyclothiazide	Tasosartan	0.833333	P2
DB00232	DB00966	Methyclothiazide	Telmisartan	0.333333	P2
DB00232	DB00373	Methyclothiazide	Timolol	0.833333	P2
DB00232	DB01021	Methyclothiazide	Trichlormethiazide	-0.985897	P1
DB00232	DB00661	Methyclothiazide	Verapamil	0.511905	P2
DB00968	DB01214	Methyldopa	Metipranolol	-0.5	P1
DB00968	DB00524	Methyldopa	Metolazone	0.5375	P2
DB00968	DB00264	Methyldopa	Metoprolol	0.133333	P2
DB00968	DB01388	Methyldopa	Mibefradil	0.475694	P2
DB00968	DB00350	Methyldopa	Minoxidil	-0.25	P1
DB00968	DB00691	Methyldopa	Moexipril	0.5	P2
DB00968	DB01203	Methyldopa	Nadolol	0.133333	P2
DB00968	DB04861	Methyldopa	Nebivolol	-0.4	P1
DB00968	DB00622	Methyldopa	Nicardipine	0.511111	P2
DB00968	DB01115	Methyldopa	Nifedipine	0.493007	P2
DB00968	DB06712	Methyldopa	Nilvadipine	0.25	P2
DB00968	DB00401	Methyldopa	Nisoldipine	0.228571	P2
DB00968	DB01054	Methyldopa	Nitrendipine	0.2125	P2
DB00968	DB01580	Methyldopa	Oxprenolol	-0.5	P1
DB00968	DB01626	Methyldopa	Pargyline	0.25	P2
DB00968	DB01359	Methyldopa	Penbutolol	-0.5	P1
DB00968	DB00925	Methyldopa	Phenoxybenzamine	-0.0353535	P1
DB00968	DB00692	Methyldopa	Phentolamine	-0.1	P1
DB00968	DB00960	Methyldopa	Pindolol	0.5125	P2
DB00968	DB00457	Methyldopa	Prazosin	0.0892857	P2
DB00968	DB01325	Methyldopa	Quinethazone	0	P2
DB00968	DB06268	Methyldopa	Sitaxentan	0	P2
DB00968	DB00421	Methyldopa	Spironolactone	0.5	P2
DB00968	DB01349	Methyldopa	Tasosartan	0.25	P2
DB00968	DB00966	Methyldopa	Telmisartan	0	P2
DB00968	DB00373	Methyldopa	Timolol	0.133333	P2
DB00968	DB01021	Methyldopa	Trichlormethiazide	0.533333	P2
DB00968	DB00661	Methyldopa	Verapamil	0.530021	P2
DB01214	DB00524	Metipranolol	Metolazone	0.3375	P2
DB01214	DB00264	Metipranolol	Metoprolol	-1.46667	P1
DB01214	DB01388	Metipranolol	Mibefradil	0.475694	P2
DB01214	DB00350	Metipranolol	Minoxidil	0	P2
DB01214	DB00691	Metipranolol	Moexipril	0.25	P2
DB01214	DB01203	Metipranolol	Nadolol	-1.46667	P1
DB01214	DB04861	Metipranolol	Nebivolol	-1.6	P1
DB01214	DB00622	Metipranolol	Nicardipine	0.161111	P2
DB01214	DB01115	Metipranolol	Nifedipine	0.0314685	P2
DB01214	DB06712	Metipranolol	Nilvadipine	0.125	P2
DB01214	DB00401	Metipranolol	Nisoldipine	0.0857143	P2
DB01214	DB01054	Metipranolol	Nitrendipine	0.1125	P2
DB01214	DB01580	Metipranolol	Oxprenolol	-2	P1
DB01214	DB01626	Metipranolol	Pargyline	0.25	P2
DB01214	DB01359	Metipranolol	Penbutolol	-2	P1
DB01214	DB00925	Metipranolol	Phenoxybenzamine	-0.308081	P1
DB01214	DB00692	Metipranolol	Phentolamine	-0.0166667	P1
DB01214	DB00960	Metipranolol	Pindolol	-0.3875	P1
DB01214	DB00457	Metipranolol	Prazosin	0.0892857	P2
DB01214	DB01325	Metipranolol	Quinethazone	0	P2
DB01214	DB06268	Metipranolol	Sitaxentan	0	P2
DB01214	DB00421	Metipranolol	Spironolactone	0.5	P2
DB01214	DB01349	Metipranolol	Tasosartan	0	P2
DB01214	DB00966	Metipranolol	Telmisartan	0	P2
DB01214	DB00373	Metipranolol	Timolol	-1.46667	P1
DB01214	DB01021	Metipranolol	Trichlormethiazide	0.2	P2
DB01214	DB00661	Metipranolol	Verapamil	0.530021	P2
DB00524	DB00264	Metolazone	Metoprolol	0.725379	P2
DB00524	DB01388	Metolazone	Mibefradil	0.46875	P2
DB00524	DB00350	Metolazone	Minoxidil	0.0375	P2
DB00524	DB00691	Metolazone	Moexipril	0.5375	P2
DB00524	DB01203	Metolazone	Nadolol	0.725379	P2
DB00524	DB04861	Metolazone	Nebivolol	0.301136	P2
DB00524	DB00622	Metolazone	Nicardipine	0.663996	P2
DB00524	DB01115	Metolazone	Nifedipine	0.36573	P2
DB00524	DB06712	Metolazone	Nilvadipine	0.258929	P2
DB00524	DB00401	Metolazone	Nisoldipine	0.275962	P2
DB00524	DB01054	Metolazone	Nitrendipine	0.25	P2
DB00524	DB01580	Metolazone	Oxprenolol	0.3375	P2
DB00524	DB01626	Metolazone	Pargyline	0.5375	P2
DB00524	DB01359	Metolazone	Penbutolol	0.3375	P2
DB00524	DB00925	Metolazone	Phenoxybenzamine	0.640114	P2
DB00524	DB00692	Metolazone	Phentolamine	0.643056	P2
DB00524	DB00960	Metolazone	Pindolol	0.8125	P2
DB00524	DB00457	Metolazone	Prazosin	0.583604	P2
DB00524	DB01325	Metolazone	Quinethazone	-0.7625	P1
DB00524	DB06268	Metolazone	Sitaxentan	0.4375	P2
DB00524	DB00421	Metolazone	Spironolactone	0.580357	P2
DB00524	DB01349	Metolazone	Tasosartan	1.0375	P2
DB00524	DB00966	Metolazone	Telmisartan	0.392045	P2
DB00524	DB00373	Metolazone	Timolol	0.725379	P2
DB00524	DB01021	Metolazone	Trichlormethiazide	-1.89028	P1
DB00524	DB00661	Metolazone	Verapamil	0.515497	P2
DB00264	DB01388	Metoprolol	Mibefradil	0.785636	P2
DB00264	DB00350	Metoprolol	Minoxidil	0.233333	P2
DB00264	DB00691	Metoprolol	Moexipril	0.733333	P2
DB00264	DB01203	Metoprolol	Nadolol	-1.33333	P1
DB00264	DB04861	Metoprolol	Nebivolol	-1.16667	P1
DB00264	DB00622	Metoprolol	Nicardipine	0.492063	P2
DB00264	DB01115	Metoprolol	Nifedipine	0.359307	P2
DB00264	DB06712	Metoprolol	Nilvadipine	0.416667	P2
DB00264	DB00401	Metoprolol	Nisoldipine	0.383333	P2
DB00264	DB01054	Metoprolol	Nitrendipine	0.418561	P2
DB00264	DB01580	Metoprolol	Oxprenolol	-1.46667	P1
DB00264	DB01626	Metoprolol	Pargyline	0.733333	P2
DB00264	DB01359	Metoprolol	Penbutolol	-1.46667	P1
DB00264	DB00925	Metoprolol	Phenoxybenzamine	-0.0277778	P1
DB00264	DB00692	Metoprolol	Phentolamine	0.40641	P2
DB00264	DB00960	Metoprolol	Pindolol	-0.263258	P1
DB00264	DB00457	Metoprolol	Prazosin	0.47409	P2
DB00264	DB01325	Metoprolol	Quinethazone	0.433333	P2
DB00264	DB06268	Metoprolol	Sitaxentan	0.333333	P2
DB00264	DB00421	Metoprolol	Spironolactone	0.833333	P2
DB00264	DB01349	Metoprolol	Tasosartan	0.333333	P2
DB00264	DB00966	Metoprolol	Telmisartan	0.333333	P2
DB00264	DB00373	Metoprolol	Timolol	-1.33333	P1
DB00264	DB01021	Metoprolol	Trichlormethiazide	0.514103	P2
DB00264	DB00661	Metoprolol	Verapamil	0.845238	P2
DB01388	DB00350	Mibefradil	Minoxidil	0.0868056	P2
DB01388	DB00691	Mibefradil	Moexipril	0.586806	P2
DB01388	DB01203	Mibefradil	Nadolol	0.785636	P2
DB01388	DB04861	Mibefradil	Nebivolol	0.452303	P2
DB01388	DB00622	Mibefradil	Nicardipine	-0.328227	P1
DB01388	DB01115	Mibefradil	Nifedipine	-0.94013	P1
DB01388	DB06712	Mibefradil	Nilvadipine	-0.764205	P1
DB01388	DB00401	Mibefradil	Nisoldipine	-0.787798	P1
DB01388	DB01054	Mibefradil	Nitrendipine	-0.864583	P1
DB01388	DB01580	Mibefradil	Oxprenolol	0.475694	P2
DB01388	DB01626	Mibefradil	Pargyline	0.586806	P2
DB01388	DB01359	Mibefradil	Penbutolol	0.475694	P2
DB01388	DB00925	Mibefradil	Phenoxybenzamine	0.246806	P2
DB01388	DB00692	Mibefradil	Phentolamine	0.488942	P2
DB01388	DB00960	Mibefradil	Pindolol	0.71875	P2
DB01388	DB00457	Mibefradil	Prazosin	0.295536	P2
DB01388	DB01325	Mibefradil	Quinethazone	0.197917	P2
DB01388	DB06268	Mibefradil	Sitaxentan	0.586806	P2
DB01388	DB00421	Mibefradil	Spironolactone	0.622159	P2
DB01388	DB01349	Mibefradil	Tasosartan	0.975694	P2
DB01388	DB00966	Mibefradil	Telmisartan	0.504934	P2
DB01388	DB00373	Mibefradil	Timolol	0.785636	P2
DB01388	DB01021	Mibefradil	Trichlormethiazide	0.442788	P2
DB01388	DB00661	Mibefradil	Verapamil	-1.38703	P1
DB00350	DB00691	Minoxidil	Moexipril	0	P2
DB00350	DB01203	Minoxidil	Nadolol	0.233333	P2
DB00350	DB04861	Minoxidil	Nebivolol	-0.1	P1
DB00350	DB00622	Minoxidil	Nicardipine	0.211111	P2
DB00350	DB01115	Minoxidil	Nifedipine	0.0699301	P2
DB00350	DB06712	Minoxidil	Nilvadipine	0	P2
DB00350	DB00401	Minoxidil	Nisoldipine	0.0142857	P2
DB00350	DB01054	Minoxidil	Nitrendipine	0.0125	P2
DB00350	DB01580	Minoxidil	Oxprenolol	0	P2
DB00350	DB01626	Minoxidil	Pargyline	-0.25	P1
DB00350	DB01359	Minoxidil	Penbutolol	0	P2
DB00350	DB00925	Minoxidil	Phenoxybenzamine	0.191919	P2
DB00350	DB00692	Minoxidil	Phentolamine	0.0666667	P2
DB00350	DB00960	Minoxidil	Pindolol	0.4125	P2
DB00350	DB00457	Minoxidil	Prazosin	0.0267857	P2
DB00350	DB01325	Minoxidil	Quinethazone	-0.5	P1
DB00350	DB06268	Minoxidil	Sitaxentan	-0.5	P1
DB00350	DB00421	Minoxidil	Spironolactone	0	P2
DB00350	DB01349	Minoxidil	Tasosartan	0	P2
DB00350	DB00966	Minoxidil	Telmisartan	-0.3	P1
DB00350	DB00373	Minoxidil	Timolol	0.233333	P2
DB00350	DB01021	Minoxidil	Trichlormethiazide	-0.05	P1
DB00350	DB00661	Minoxidil	Verapamil	0.073499	P2
DB00691	DB01203	Moexipril	Nadolol	0.733333	P2
DB00691	DB04861	Moexipril	Nebivolol	0.2	P2
DB00691	DB00622	Moexipril	Nicardipine	0.661111	P2
DB00691	DB01115	Moexipril	Nifedipine	0.493007	P2
DB00691	DB06712	Moexipril	Nilvadipine	0.375	P2
DB00691	DB00401	Moexipril	Nisoldipine	0.371429	P2
DB00691	DB01054	Moexipril	Nitrendipine	0.4125	P2
DB00691	DB01580	Moexipril	Oxprenolol	0.25	P2
DB00691	DB01626	Moexipril	Pargyline	0.25	P2
DB00691	DB01359	Moexipril	Penbutolol	0.25	P2
DB00691	DB00925	Moexipril	Phenoxybenzamine	0.510101	P2
DB00691	DB00692	Moexipril	Phentolamine	0.733333	P2
DB00691	DB00960	Moexipril	Pindolol	0.9125	P2
DB00691	DB00457	Moexipril	Prazosin	0.714286	P2
DB00691	DB01325	Moexipril	Quinethazone	0	P2
DB00691	DB06268	Moexipril	Sitaxentan	0.25	P2
DB00691	DB00421	Moexipril	Spironolactone	0.5	P2
DB00691	DB01349	Moexipril	Tasosartan	-0.5	P1
DB00691	DB00966	Moexipril	Telmisartan	-0.4	P1
DB00691	DB00373	Moexipril	Timolol	0.733333	P2
DB00691	DB01021	Moexipril	Trichlormethiazide	0.533333	P2
DB00691	DB00661	Moexipril	Verapamil	0.573499	P2
DB01203	DB04861	Nadolol	Nebivolol	-1.16667	P1
DB01203	DB00622	Nadolol	Nicardipine	0.492063	P2
DB01203	DB01115	Nadolol	Nifedipine	0.359307	P2
DB01203	DB06712	Nadolol	Nilvadipine	0.416667	P2
DB01203	DB00401	Nadolol	Nisoldipine	0.383333	P2
DB01203	DB01054	Nadolol	Nitrendipine	0.418561	P2
DB01203	DB01580	Nadolol	Oxprenolol	-1.46667	P1
DB01203	DB01626	Nadolol	Pargyline	0.733333	P2
DB01203	DB01359	Nadolol	Penbutolol	-1.46667	P1
DB01203	DB00925	Nadolol	Phenoxybenzamine	-0.0277778	P1
DB01203	DB00692	Nadolol	Phentolamine	0.40641	P2
DB01203	DB00960	Nadolol	Pindolol	-0.263258	P1
DB01203	DB00457	Nadolol	Prazosin	0.47409	P2
DB01203	DB01325	Nadolol	Quinethazone	0.433333	P2
DB01203	DB06268	Nadolol	Sitaxentan	0.333333	P2
DB01203	DB00421	Nadolol	Spironolactone	0.833333	P2
DB01203	DB01349	Nadolol	Tasosartan	0.333333	P2
DB01203	DB00966	Nadolol	Telmisartan	0.333333	P2
DB01203	DB00373	Nadolol	Timolol	-1.33333	P1
DB01203	DB01021	Nadolol	Trichlormethiazide	0.514103	P2
DB01203	DB00661	Nadolol	Verapamil	0.845238	P2
DB04861	DB00622	Nebivolol	Nicardipine	0.15873	P2
DB04861	DB01115	Nebivolol	Nifedipine	0.025974	P2
DB04861	DB06712	Nebivolol	Nilvadipine	0.0833333	P2
DB04861	DB00401	Nebivolol	Nisoldipine	0.05	P2
DB04861	DB01054	Nebivolol	Nitrendipine	0.0852273	P2
DB04861	DB01580	Nebivolol	Oxprenolol	-1.6	P1
DB04861	DB01626	Nebivolol	Pargyline	0.2	P2
DB04861	DB01359	Nebivolol	Penbutolol	-1.6	P1
DB04861	DB00925	Nebivolol	Phenoxybenzamine	-0.277778	P1
DB04861	DB00692	Nebivolol	Phentolamine	-0.311538	P1
DB04861	DB00960	Nebivolol	Pindolol	-1.05114	P1
DB04861	DB00457	Nebivolol	Prazosin	-0.0945378	P1
DB04861	DB01325	Nebivolol	Quinethazone	-0.1	P1
DB04861	DB06268	Nebivolol	Sitaxentan	0	P2
DB04861	DB00421	Nebivolol	Spironolactone	0.5	P2
DB04861	DB01349	Nebivolol	Tasosartan	0	P2
DB04861	DB00966	Nebivolol	Telmisartan	0	P2
DB04861	DB00373	Nebivolol	Timolol	-1.16667	P1
DB04861	DB01021	Nebivolol	Trichlormethiazide	0.180769	P2
DB04861	DB00661	Nebivolol	Verapamil	0.511905	P2
DB00622	DB01115	Nicardipine	Nifedipine	-0.692964	P1
DB00622	DB06712	Nicardipine	Nilvadipine	-0.388889	P1
DB00622	DB00401	Nicardipine	Nisoldipine	-0.393237	P1
DB00622	DB01054	Nicardipine	Nitrendipine	-0.34562	P1
DB00622	DB01580	Nicardipine	Oxprenolol	0.161111	P2
DB00622	DB01626	Nicardipine	Pargyline	0.761111	P2
DB00622	DB01359	Nicardipine	Penbutolol	0.161111	P2
DB00622	DB00925	Nicardipine	Phenoxybenzamine	-0.12963	P1
DB00622	DB00692	Nicardipine	Phentolamine	0.0111111	P2
DB00622	DB00960	Nicardipine	Pindolol	0.538996	P2
DB00622	DB00457	Nicardipine	Prazosin	-0.0496032	P1
DB00622	DB01325	Nicardipine	Quinethazone	0.261111	P2
DB00622	DB06268	Nicardipine	Sitaxentan	0.561111	P2
DB00622	DB00421	Nicardipine	Spironolactone	0.444444	P2
DB00622	DB01349	Nicardipine	Tasosartan	0.611111	P2
DB00622	DB00966	Nicardipine	Telmisartan	0.396825	P2
DB00622	DB00373	Nicardipine	Timolol	0.492063	P2
DB00622	DB01021	Nicardipine	Trichlormethiazide	0.596825	P2
DB00622	DB00661	Nicardipine	Verapamil	-0.203907	P1
DB01115	DB06712	Nifedipine	Nilvadipine	-1.4131	P1
DB01115	DB00401	Nifedipine	Nisoldipine	-1.49545	P1
DB01115	DB01054	Nifedipine	Nitrendipine	-1.44348	P1
DB01115	DB01580	Nifedipine	Oxprenolol	0.0314685	P2
DB01115	DB01626	Nifedipine	Pargyline	0.646853	P2
DB01115	DB01359	Nifedipine	Penbutolol	0.0314685	P2
DB01115	DB00925	Nifedipine	Phenoxybenzamine	-0.089899	P1
DB01115	DB00692	Nifedipine	Phentolamine	0.247403	P2
DB01115	DB00960	Nifedipine	Pindolol	0.42494	P2
DB01115	DB00457	Nifedipine	Prazosin	0.158831	P2
DB01115	DB01325	Nifedipine	Quinethazone	0.146853	P2
DB01115	DB06268	Nifedipine	Sitaxentan	0.56993	P2
DB01115	DB00421	Nifedipine	Spironolactone	0.219251	P2
DB01115	DB01349	Nifedipine	Tasosartan	0.723776	P2
DB01115	DB00966	Nifedipine	Telmisartan	0.525974	P2
DB01115	DB00373	Nifedipine	Timolol	0.359307	P2
DB01115	DB01021	Nifedipine	Trichlormethiazide	0.285498	P2
DB01115	DB00661	Nifedipine	Verapamil	-0.700216	P1
DB06712	DB00401	Nilvadipine	Nisoldipine	-2.17727	P1
DB06712	DB01054	Nilvadipine	Nitrendipine	-1.72321	P1
DB06712	DB01580	Nilvadipine	Oxprenolol	0.125	P2
DB06712	DB01626	Nilvadipine	Pargyline	0.375	P2
DB06712	DB01359	Nilvadipine	Penbutolol	0.125	P2
DB06712	DB00925	Nilvadipine	Phenoxybenzamine	0.00555556	P2
DB06712	DB00692	Nilvadipine	Phentolamine	0.275	P2
DB06712	DB00960	Nilvadipine	Pindolol	0.5625	P2
DB06712	DB00457	Nilvadipine	Prazosin	0.214286	P2
DB06712	DB01325	Nilvadipine	Quinethazone	0	P2
DB06712	DB06268	Nilvadipine	Sitaxentan	0.375	P2
DB06712	DB00421	Nilvadipine	Spironolactone	0.333333	P2
DB06712	DB01349	Nilvadipine	Tasosartan	0.625	P2
DB06712	DB00966	Nilvadipine	Telmisartan	0.416667	P2
DB06712	DB00373	Nilvadipine	Timolol	0.416667	P2
DB06712	DB01021	Nilvadipine	Trichlormethiazide	0.2625	P2
DB06712	DB00661	Nilvadipine	Verapamil	-0.562169	P1
DB00401	DB01054	Nisoldipine	Nitrendipine	-1.84904	P1
DB00401	DB01580	Nisoldipine	Oxprenolol	0.0857143	P2
DB00401	DB01626	Nisoldipine	Pargyline	0.371429	P2
DB00401	DB01359	Nisoldipine	Penbutolol	0.0857143	P2
DB00401	DB00925	Nisoldipine	Phenoxybenzamine	-0.0015873	P1
DB00401	DB00692	Nisoldipine	Phentolamine	0.283333	P2
DB00401	DB00960	Nisoldipine	Pindolol	0.574038	P2
DB00401	DB00457	Nisoldipine	Prazosin	0.23797	P2
DB00401	DB01325	Nisoldipine	Quinethazone	0.0142857	P2
DB00401	DB06268	Nisoldipine	Sitaxentan	0.371429	P2
DB00401	DB00421	Nisoldipine	Spironolactone	0.3	P2
DB00401	DB01349	Nisoldipine	Tasosartan	0.514286	P2
DB00401	DB00966	Nisoldipine	Telmisartan	0.425	P2
DB00401	DB00373	Nisoldipine	Timolol	0.383333	P2
DB00401	DB01021	Nisoldipine	Trichlormethiazide	0.283333	P2
DB00401	DB00661	Nisoldipine	Verapamil	-0.5663	P1
DB01054	DB01580	Nitrendipine	Oxprenolol	0.1125	P2
DB01054	DB01626	Nitrendipine	Pargyline	0.4125	P2
DB01054	DB01359	Nitrendipine	Penbutolol	0.1125	P2
DB01054	DB00925	Nitrendipine	Phenoxybenzamine	0.0445261	P2
DB01054	DB00692	Nitrendipine	Phentolamine	0.295833	P2
DB01054	DB00960	Nitrendipine	Pindolol	0.5625	P2
DB01054	DB00457	Nitrendipine	Prazosin	0.231331	P2
DB01054	DB01325	Nitrendipine	Quinethazone	0.0125	P2
DB01054	DB06268	Nitrendipine	Sitaxentan	0.4125	P2
DB01054	DB00421	Nitrendipine	Spironolactone	0.383929	P2
DB01054	DB01349	Nitrendipine	Tasosartan	0.6125	P2
DB01054	DB00966	Nitrendipine	Telmisartan	0.448864	P2
DB01054	DB00373	Nitrendipine	Timolol	0.418561	P2
DB01054	DB01021	Nitrendipine	Trichlormethiazide	0.2625	P2
DB01054	DB00661	Nitrendipine	Verapamil	-0.506055	P1
DB01580	DB01626	Oxprenolol	Pargyline	0.25	P2
DB01580	DB01359	Oxprenolol	Penbutolol	-2	P1
DB01580	DB00925	Oxprenolol	Phenoxybenzamine	-0.308081	P1
DB01580	DB00692	Oxprenolol	Phentolamine	-0.0166667	P1
DB01580	DB00960	Oxprenolol	Pindolol	-0.3875	P1
DB01580	DB00457	Oxprenolol	Prazosin	0.0892857	P2
DB01580	DB01325	Oxprenolol	Quinethazone	0	P2
DB01580	DB06268	Oxprenolol	Sitaxentan	0	P2
DB01580	DB00421	Oxprenolol	Spironolactone	0.5	P2
DB01580	DB01349	Oxprenolol	Tasosartan	0	P2
DB01580	DB00966	Oxprenolol	Telmisartan	0	P2
DB01580	DB00373	Oxprenolol	Timolol	-1.46667	P1
DB01580	DB01021	Oxprenolol	Trichlormethiazide	0.2	P2
DB01580	DB00661	Oxprenolol	Verapamil	0.530021	P2
DB01626	DB01359	Pargyline	Penbutolol	0.25	P2
DB01626	DB00925	Pargyline	Phenoxybenzamine	0.691919	P2
DB01626	DB00692	Pargyline	Phentolamine	0.65	P2
DB01626	DB00960	Pargyline	Pindolol	0.9125	P2
DB01626	DB00457	Pargyline	Prazosin	0.651786	P2
DB01626	DB01325	Pargyline	Quinethazone	-0.25	P1
DB01626	DB06268	Pargyline	Sitaxentan	0	P2
DB01626	DB00421	Pargyline	Spironolactone	0.5	P2
DB01626	DB01349	Pargyline	Tasosartan	1	P2
DB01626	DB00966	Pargyline	Telmisartan	0.4	P2
[truncated: 82 more rows]
